# Supplementary material for: 2-(Phenyl­sulfan­yl)pyridine-3-carboxylic acid
Source: Acta Crystallogr Sect E Struct Rep Online. 2009 Oct 7;65(Pt 11):o2662. doi: 10.1107/S1600536809038586 (PMC2971425; doi:10.1107/S1600536809038586)
Supplement: Supplementary file 1 [file e-65-o2662-sup1.cif]

##############################################################################
###                                                                        ###
###        Electronic paper (Acta Crystallographica Section E)             ###
###                                                                        ###
##############################################################################
#                                                                            #
# This CIF contains the data in a paper accepted for publication in Acta     #
# Crystallographica Section E. It conforms to the requirements of Notes      #
# for Authors for Section E, and has been peer reviewed under the auspices   #
# of the IUCr Commission on Journals.                                        #
#                                                                            #
# Full details of the Crystallographic Information File format               #
# are given in the paper "The Crystallographic Information File (CIF):       #
# a New Standard Archive File for Crystallography" by S. R. Hall, F. H.      #
# Allen and I. D. Brown [Acta Cryst. (1991), A47, 655-685].                  #
#                                                                            #
# The current version of the core CIF dictionary is obtainable from          #
# ftp://ftp.iucr.org/pub/cif_core.dic. The current version number is 2.4.    #
#                                                                            #
# Software is freely available for graphical display of the structure(s) in  #
# this CIF.  For information consult the CIF home page http://www.iucr.org/  #
# cif/home.html                                                              #
#                                                                            #
# This file may be used for bona fide research purposes within the           #
# scientific community so long as proper attribution is given to the journal # 
# article from which it was obtained.                                        #
#                                                                            #
##############################################################################
                                             
data_I
_audit_creation_method     SHELXL-97
_chemical_name_systematic
;
2-(Phenylsulfanyl)pyridine-3-carboxylic acid
;
_chemical_name_common     ?
_chemical_formula_moiety     'C12 H9 N O2 S'
_chemical_formula_sum     'C12 H9 N O2 S'
_chemical_formula_weight     231.26
_chemical_melting_point     ?
_symmetry_cell_setting     'Triclinic'
_symmetry_space_group_name_H-M     'P -1'
_symmetry_space_group_name_Hall     '-P 1'
loop_
    _symmetry_equiv_pos_as_xyz
    'x, y, z'
    '-x, -y, -z'
_cell_length_a     7.2201(4)
_cell_length_b     7.6653(4)
_cell_length_c     19.9537(11)
_cell_angle_alpha     97.895(3)
_cell_angle_beta     98.520(3)
_cell_angle_gamma     91.661(3)
_cell_volume     1080.41(10)
_cell_formula_units_Z     4
_cell_measurement_reflns_used     3133
_cell_measurement_theta_min     2.86
_cell_measurement_theta_max     23.76
_cell_measurement_temperature     296(2)
_exptl_crystal_description     'needle'
_exptl_crystal_colour     'white'
_exptl_crystal_size_max     0.21
_exptl_crystal_size_mid     0.09
_exptl_crystal_size_min     0.06
_exptl_crystal_density_diffrn     1.422
_exptl_crystal_density_meas     ?
_exptl_crystal_density_method     'not measured'
_exptl_crystal_F_000     480
_exptl_absorpt_coefficient_mu     0.281
_exptl_absorpt_correction_type     'multi-scan'
_exptl_absorpt_process_details     '(SADABS; Bruker, 2005)'
_exptl_absorpt_correction_T_min     0.9107
_exptl_absorpt_correction_T_max     0.9833
_exptl_special_details
;
;
_diffrn_ambient_temperature     296(2)
_diffrn_radiation_type     MoK\a
_diffrn_radiation_wavelength     0.71073
_diffrn_radiation_source     'fine-focus sealed tube'
_diffrn_radiation_monochromator     graphite
_diffrn_measurement_device_type     'Bruker Kappa APEXII CCD'
_diffrn_measurement_method     '\f and \w'
_diffrn_detector_area_resol_mean     ?
_diffrn_reflns_number     23200
_diffrn_reflns_av_R_equivalents     0.0630
_diffrn_reflns_av_sigmaI/netI     0.0862
_diffrn_reflns_theta_min     1.04
_diffrn_reflns_theta_max     28.42
_diffrn_reflns_theta_full     28.42
_diffrn_measured_fraction_theta_max     0.991
_diffrn_measured_fraction_theta_full     0.991
_diffrn_reflns_limit_h_min     -9
_diffrn_reflns_limit_h_max     9
_diffrn_reflns_limit_k_min     -10
_diffrn_reflns_limit_k_max     10
_diffrn_reflns_limit_l_min     -26
_diffrn_reflns_limit_l_max     26
_diffrn_standards_number     0
_diffrn_standards_interval_count     .
_diffrn_standards_interval_time     .
_diffrn_standards_decay_%     ?
_refine_special_details
;
Refinement of <i>F</i>^2^ against ALL reflections. The weighted <i>R</i>-factor
<i>wR</i> and goodness of fit <i>S</i> are based on <i>F</i>^2^, conventional
<i>R</i>-factors <i>R</i> are based on <i>F</i>, with <i>F</i> set to zero for
negative <i>F</i>^2^. The threshold expression of <i>F</i>^2^ >
\s(<i>F</i>^2^) is used only for calculating <i>R</i>-factors(gt) <i>etc</i>.
and is not relevant to the choice of reflections for refinement.
<i>R</i>-factors based on <i>F</i>^2^ are statistically about twice as large
as those based on <i>F</i>, and <i>R</i>- factors based on ALL data will be
even larger.
;
_reflns_number_total     5397
_reflns_number_gt     2766
_reflns_threshold_expression     I>2/s(I)
_refine_ls_structure_factor_coef     Fsqd
_refine_ls_matrix_type     full
_refine_ls_R_factor_all     0.1508
_refine_ls_R_factor_gt     0.0727
_refine_ls_wR_factor_gt     0.1849
_refine_ls_wR_factor_ref     0.2239
_refine_ls_goodness_of_fit_ref     1.093
_refine_ls_restrained_S_all     1.093
_refine_ls_number_reflns     5397
_refine_ls_number_parameters     292
_refine_ls_number_restraints     0
_refine_ls_hydrogen_treatment     constr
_refine_ls_weighting_scheme     calc
_refine_ls_weighting_details
         'calc w=1/[\s^2^(Fo^2^)+(0.1023P)^2^+0.1581P] where P=(Fo^2^+2Fc^2^)/3'
_atom_sites_solution_hydrogens     geom
_atom_sites_solution_primary     direct
_atom_sites_solution_secondary     difmap
_refine_ls_shift/su_max     0.000
_refine_ls_shift/su_mean     0.000
_refine_diff_density_max     0.586
_refine_diff_density_min     -0.525
_refine_ls_extinction_method     'SHELXL97 (Sheldrick, 2008)'
_refine_ls_extinction_coef     0.045(5)
_refine_ls_extinction_expression
                                  'Fc^*^=kFc[1+0.001xFc^2^\l^3^/sin(2\q)]^-1/4^'
loop_
    _atom_type_symbol
    _atom_type_description
    _atom_type_scat_dispersion_real
    _atom_type_scat_dispersion_imag
    _atom_type_scat_source
    'C' 'C' 0.0033 0.0016
                         'International Tables Vol C Tables 4.2.6.8 and 6.1.1.4'
    'H' 'H' 0.0000 0.0000
                         'International Tables Vol C Tables 4.2.6.8 and 6.1.1.4'
    'N' 'N' 0.0061 0.0033
                         'International Tables Vol C Tables 4.2.6.8 and 6.1.1.4'
    'O' 'O' 0.0106 0.0060
                         'International Tables Vol C Tables 4.2.6.8 and 6.1.1.4'
    'S' 'S' 0.1246 0.1234
                         'International Tables Vol C Tables 4.2.6.8 and 6.1.1.4'
_computing_data_collection     'APEX2 (Bruker, 2007)'
_computing_cell_refinement     'SAINT (Bruker, 2007)'
_computing_data_reduction     'SAINT (Bruker, 2007)'
_computing_structure_solution     'SHELXS97 (Sheldrick, 2008)'
_computing_structure_refinement     'SHELXL97 (Sheldrick, 2008)'
_computing_molecular_graphics
                  'ORTEP-3 for Windows (Farrugia, 1997) and PLATON (Spek, 2009)'
_computing_publication_material
                                'WinGX (Farrugia, 1999) and PLATON (Spek, 2009)'
loop_
    _atom_site_type_symbol
    _atom_site_label
    _atom_site_fract_x
    _atom_site_fract_y
    _atom_site_fract_z
    _atom_site_U_iso_or_equiv
    _atom_site_adp_type
    _atom_site_calc_flag
    _atom_site_refinement_flags
    _atom_site_occupancy
    _atom_site_disorder_assembly
    _atom_site_disorder_group
    S S1 0.15013(14) -0.12613(12) 0.21464(5) 0.0407(3) Uani d . 1 . .
    S S2 0.70162(15) 0.36894(12) 0.22267(5) 0.0447(3) Uani d . 1 . .
    O O1 0.1649(4) -0.2094(3) 0.07364(13) 0.0508(7) Uani d . 1 . .
    O O2 0.2377(6) -0.0151(4) 0.00790(14) 0.0709(10) Uani d . 1 . .
    H H2 0.2653 -0.1043 -0.0155 0.106 Uiso calc R 1 . .
    O O3 0.7077(5) 0.2844(3) 0.08218(13) 0.0568(8) Uani d . 1 . .
    O O4 0.7667(5) 0.4795(4) 0.01516(15) 0.0689(10) Uani d . 1 . .
    H H4O 0.7958 0.3911 -0.0083 0.103 Uiso calc R 1 . .
    N N1 0.1813(5) 0.2239(4) 0.23401(15) 0.0422(8) Uani d . 1 . .
    N N2 0.6430(4) 0.7119(4) 0.23511(15) 0.0414(8) Uani d . 1 . .
    C C1 0.1727(5) 0.0818(4) 0.18659(17) 0.0341(8) Uani d . 1 . .
    C C2 0.1832(5) 0.0971(5) 0.11768(18) 0.0382(8) Uani d . 1 . .
    C C3 0.1939(6) 0.2639(5) 0.1002(2) 0.0496(10) Uani d . 1 . .
    H H3 0.2005 0.2783 0.0551 0.059 Uiso calc R 1 . .
    C C4 0.1951(6) 0.4099(5) 0.1488(2) 0.0521(11) Uani d . 1 . .
    H H4 0.1978 0.5234 0.1372 0.062 Uiso calc R 1 . .
    C C5 0.1921(6) 0.3809(5) 0.2150(2) 0.0485(10) Uani d . 1 . .
    H H5 0.1981 0.4787 0.2486 0.058 Uiso calc R 1 . .
    C C6 0.1937(6) -0.0559(5) 0.06520(18) 0.0413(9) Uani d . 1 . .
    C C7 0.1766(5) -0.0719(5) 0.30494(18) 0.0380(8) Uani d . 1 . .
    C C8 0.3176(6) -0.1484(5) 0.34292(19) 0.0490(10) Uani d . 1 . .
    H H8 0.4002 -0.2190 0.3214 0.059 Uiso calc R 1 . .
    C C9 0.3357(7) -0.1189(7) 0.4143(2) 0.0656(13) Uani d . 1 . .
    H H9 0.4306 -0.1709 0.4403 0.079 Uiso calc R 1 . .
    C C10 0.2159(8) -0.0149(7) 0.4461(2) 0.0738(15) Uani d . 1 . .
    H H10 0.2290 0.0048 0.4936 0.089 Uiso calc R 1 . .
    C C11 0.0762(7) 0.0605(6) 0.4077(2) 0.0665(14) Uani d . 1 . .
    H H11 -0.0053 0.1320 0.4295 0.080 Uiso calc R 1 . .
    C C12 0.0542(6) 0.0326(5) 0.3379(2) 0.0509(10) Uani d . 1 . .
    H H12 -0.0426 0.0836 0.3125 0.061 Uiso calc R 1 . .
    C C13 0.6743(5) 0.5728(5) 0.19104(18) 0.0357(8) Uani d . 1 . .
    C C14 0.6895(5) 0.5891(5) 0.12249(18) 0.0373(8) Uani d . 1 . .
    C C15 0.6724(6) 0.7539(5) 0.1026(2) 0.0457(10) Uani d . 1 . .
    H H15 0.6818 0.7686 0.0577 0.055 Uiso calc R 1 . .
    C C16 0.6416(6) 0.8959(5) 0.1483(2) 0.0463(10) Uani d . 1 . .
    H H16 0.6317 1.0081 0.1358 0.056 Uiso calc R 1 . .
    C C17 0.6261(5) 0.8659(5) 0.2134(2) 0.0442(9) Uani d . 1 . .
    H H17 0.6017 0.9612 0.2444 0.053 Uiso calc R 1 . .
    C C18 0.7230(6) 0.4371(5) 0.07237(18) 0.0416(9) Uani d . 1 . .
    C C19 0.7107(5) 0.4283(5) 0.31237(18) 0.0380(8) Uani d . 1 . .
    C C20 0.5879(6) 0.3405(6) 0.3442(2) 0.0492(10) Uani d . 1 . .
    H H20 0.4968 0.2604 0.3184 0.059 Uiso calc R 1 . .
    C C21 0.5999(7) 0.3716(7) 0.4149(2) 0.0658(13) Uani d . 1 . .
    H H21 0.5161 0.3128 0.4363 0.079 Uiso calc R 1 . .
    C C22 0.7329(8) 0.4871(7) 0.4529(2) 0.0717(14) Uani d . 1 . .
    H H22 0.7415 0.5066 0.5004 0.086 Uiso calc R 1 . .
    C C23 0.8545(7) 0.5748(6) 0.4213(2) 0.0683(14) Uani d . 1 . .
    H H23 0.9445 0.6552 0.4476 0.082 Uiso calc R 1 . .
    C C24 0.8463(6) 0.5467(6) 0.3516(2) 0.0528(11) Uani d . 1 . .
    H H24 0.9308 0.6064 0.3308 0.063 Uiso calc R 1 . .
loop_
    _atom_site_aniso_label
    _atom_site_aniso_U_11
    _atom_site_aniso_U_22
    _atom_site_aniso_U_33
    _atom_site_aniso_U_12
    _atom_site_aniso_U_13
    _atom_site_aniso_U_23
    S1 0.0630(7) 0.0289(5) 0.0303(5) 0.0032(4) 0.0088(4) 0.0027(4)
    S2 0.0728(7) 0.0313(5) 0.0326(5) 0.0075(5) 0.0147(5) 0.0060(4)
    O1 0.092(2) 0.0293(15) 0.0329(15) 0.0027(13) 0.0166(14) 0.0041(12)
    O2 0.148(3) 0.0337(16) 0.0387(17) 0.0088(18) 0.0413(19) 0.0042(13)
    O3 0.111(2) 0.0291(15) 0.0366(16) 0.0060(14) 0.0284(15) 0.0063(12)
    O4 0.137(3) 0.0358(16) 0.0428(18) 0.0118(18) 0.0420(19) 0.0057(13)
    N1 0.062(2) 0.0298(17) 0.0348(18) 0.0000(14) 0.0090(15) 0.0022(14)
    N2 0.056(2) 0.0325(17) 0.0378(18) 0.0111(14) 0.0137(15) 0.0047(14)
    C1 0.041(2) 0.0320(19) 0.0291(19) 0.0071(15) 0.0034(15) 0.0037(15)
    C2 0.054(2) 0.0300(19) 0.0309(19) 0.0066(16) 0.0075(16) 0.0034(15)
    C3 0.078(3) 0.034(2) 0.040(2) 0.0069(19) 0.016(2) 0.0065(18)
    C4 0.084(3) 0.028(2) 0.048(3) 0.0085(19) 0.016(2) 0.0099(18)
    C5 0.068(3) 0.029(2) 0.046(2) 0.0008(18) 0.013(2) -0.0059(18)
    C6 0.065(3) 0.032(2) 0.029(2) 0.0089(17) 0.0106(17) 0.0056(16)
    C7 0.053(2) 0.0293(19) 0.031(2) -0.0026(16) 0.0100(17) 0.0019(15)
    C8 0.063(3) 0.048(2) 0.038(2) 0.005(2) 0.0113(19) 0.0104(19)
    C9 0.077(3) 0.080(3) 0.041(3) -0.003(3) 0.003(2) 0.021(2)
    C10 0.101(4) 0.087(4) 0.032(2) -0.020(3) 0.020(3) 0.000(3)
    C11 0.087(4) 0.060(3) 0.054(3) -0.001(3) 0.035(3) -0.010(2)
    C12 0.063(3) 0.048(2) 0.045(2) 0.004(2) 0.020(2) 0.0043(19)
    C13 0.044(2) 0.0323(19) 0.0295(19) 0.0029(15) 0.0065(15) 0.0008(15)
    C14 0.052(2) 0.0310(19) 0.0305(19) 0.0016(16) 0.0122(16) 0.0042(15)
    C15 0.067(3) 0.032(2) 0.041(2) 0.0050(18) 0.0151(19) 0.0080(17)
    C16 0.064(3) 0.032(2) 0.048(2) 0.0099(18) 0.016(2) 0.0126(18)
    C17 0.060(2) 0.030(2) 0.043(2) 0.0088(17) 0.0143(18) -0.0001(17)
    C18 0.063(3) 0.032(2) 0.032(2) 0.0039(17) 0.0154(18) 0.0047(17)
    C19 0.052(2) 0.033(2) 0.0301(19) 0.0079(16) 0.0102(16) 0.0056(16)
    C20 0.056(3) 0.053(3) 0.039(2) -0.001(2) 0.0074(19) 0.0115(19)
    C21 0.074(3) 0.087(4) 0.044(3) 0.006(3) 0.023(2) 0.024(3)
    C22 0.093(4) 0.090(4) 0.033(2) 0.012(3) 0.014(3) 0.005(3)
    C23 0.079(3) 0.072(3) 0.046(3) 0.004(3) -0.008(2) 0.001(2)
    C24 0.064(3) 0.053(3) 0.042(2) -0.004(2) 0.009(2) 0.009(2)
_geom_special_details
;
All e.s.d.'s (except the e.s.d. in the dihedral angle between two l.s. planes)
are estimated using the full covariance matrix. The cell e.s.d.'s are taken
into account individually in the estimation of e.s.d.'s in distances, angles
and torsion angles; correlations between e.s.d.'s in cell parameters are only
used when they are defined by crystal symmetry. An approximate (isotropic)
treatment of cell e.s.d.'s is used for estimating e.s.d.'s involving l.s.
planes.
;
loop_
    _geom_bond_atom_site_label_1
    _geom_bond_atom_site_label_2
    _geom_bond_site_symmetry_2
    _geom_bond_distance
    _geom_bond_publ_flag
    S1 C1 . 1.771(4) ?
    S1 C7 . 1.773(4) ?
    S2 C13 . 1.769(4) ?
    S2 C19 . 1.776(4) ?
    O1 C6 . 1.228(4) ?
    O2 C6 . 1.306(4) ?
    O2 H2 . 0.8200 ?
    O3 C18 . 1.218(4) ?
    O4 C18 . 1.308(4) ?
    O4 H4O . 0.8200 ?
    N1 C5 . 1.315(5) ?
    N1 C1 . 1.334(4) ?
    N2 C17 . 1.315(5) ?
    N2 C13 . 1.333(4) ?
    C1 C2 . 1.409(5) ?
    C2 C3 . 1.374(5) ?
    C2 C6 . 1.472(5) ?
    C3 C4 . 1.374(5) ?
    C3 H3 . 0.9300 ?
    C4 C5 . 1.372(5) ?
    C4 H4 . 0.9300 ?
    C5 H5 . 0.9300 ?
    C7 C8 . 1.372(5) ?
    C7 C12 . 1.387(5) ?
    C8 C9 . 1.397(5) ?
    C8 H8 . 0.9300 ?
    C9 C10 . 1.360(7) ?
    C9 H9 . 0.9300 ?
    C10 C11 . 1.365(7) ?
    C10 H10 . 0.9300 ?
    C11 C12 . 1.365(6) ?
    C11 H11 . 0.9300 ?
    C12 H12 . 0.9300 ?
    C13 C14 . 1.411(5) ?
    C14 C15 . 1.379(5) ?
    C14 C18 . 1.478(5) ?
    C15 C16 . 1.367(5) ?
    C15 H15 . 0.9300 ?
    C16 C17 . 1.369(5) ?
    C16 H16 . 0.9300 ?
    C17 H17 . 0.9300 ?
    C19 C20 . 1.376(5) ?
    C19 C24 . 1.386(5) ?
    C20 C21 . 1.386(5) ?
    C20 H20 . 0.9300 ?
    C21 C22 . 1.354(7) ?
    C21 H21 . 0.9300 ?
    C22 C23 . 1.366(7) ?
    C22 H22 . 0.9300 ?
    C23 C24 . 1.371(6) ?
    C23 H23 . 0.9300 ?
    C24 H24 . 0.9300 ?
loop_
    _geom_angle_atom_site_label_1
    _geom_angle_atom_site_label_2
    _geom_angle_atom_site_label_3
    _geom_angle_site_symmetry_1
    _geom_angle_site_symmetry_3
    _geom_angle
    _geom_angle_publ_flag
    C1 S1 C7 . . 103.18(16) ?
    C13 S2 C19 . . 103.20(16) ?
    C6 O2 H2 . . 109.5 ?
    C18 O4 H4O . . 109.5 ?
    C5 N1 C1 . . 118.8(3) ?
    C17 N2 C13 . . 118.6(3) ?
    N1 C1 C2 . . 121.4(3) ?
    N1 C1 S1 . . 116.8(3) ?
    C2 C1 S1 . . 121.8(3) ?
    C3 C2 C1 . . 117.6(3) ?
    C3 C2 C6 . . 119.1(3) ?
    C1 C2 C6 . . 123.1(3) ?
    C2 C3 C4 . . 120.7(4) ?
    C2 C3 H3 . . 119.6 ?
    C4 C3 H3 . . 119.6 ?
    C5 C4 C3 . . 117.1(4) ?
    C5 C4 H4 . . 121.5 ?
    C3 C4 H4 . . 121.5 ?
    N1 C5 C4 . . 124.3(3) ?
    N1 C5 H5 . . 117.8 ?
    C4 C5 H5 . . 117.8 ?
    O1 C6 O2 . . 121.9(3) ?
    O1 C6 C2 . . 123.8(3) ?
    O2 C6 C2 . . 114.2(3) ?
    C8 C7 C12 . . 119.6(4) ?
    C8 C7 S1 . . 117.3(3) ?
    C12 C7 S1 . . 122.9(3) ?
    C7 C8 C9 . . 119.3(4) ?
    C7 C8 H8 . . 120.3 ?
    C9 C8 H8 . . 120.3 ?
    C10 C9 C8 . . 120.6(5) ?
    C10 C9 H9 . . 119.7 ?
    C8 C9 H9 . . 119.7 ?
    C9 C10 C11 . . 119.6(4) ?
    C9 C10 H10 . . 120.2 ?
    C11 C10 H10 . . 120.2 ?
    C10 C11 C12 . . 121.1(4) ?
    C10 C11 H11 . . 119.5 ?
    C12 C11 H11 . . 119.5 ?
    C11 C12 C7 . . 119.9(4) ?
    C11 C12 H12 . . 120.1 ?
    C7 C12 H12 . . 120.1 ?
    N2 C13 C14 . . 121.1(3) ?
    N2 C13 S2 . . 117.3(3) ?
    C14 C13 S2 . . 121.6(3) ?
    C15 C14 C13 . . 117.9(3) ?
    C15 C14 C18 . . 119.8(3) ?
    C13 C14 C18 . . 122.3(3) ?
    C16 C15 C14 . . 120.5(4) ?
    C16 C15 H15 . . 119.8 ?
    C14 C15 H15 . . 119.8 ?
    C15 C16 C17 . . 117.2(3) ?
    C15 C16 H16 . . 121.4 ?
    C17 C16 H16 . . 121.4 ?
    N2 C17 C16 . . 124.7(3) ?
    N2 C17 H17 . . 117.6 ?
    C16 C17 H17 . . 117.6 ?
    O3 C18 O4 . . 122.1(3) ?
    O3 C18 C14 . . 123.5(3) ?
    O4 C18 C14 . . 114.3(3) ?
    C20 C19 C24 . . 119.4(4) ?
    C20 C19 S2 . . 117.8(3) ?
    C24 C19 S2 . . 122.5(3) ?
    C19 C20 C21 . . 120.0(4) ?
    C19 C20 H20 . . 120.0 ?
    C21 C20 H20 . . 120.0 ?
    C22 C21 C20 . . 120.4(4) ?
    C22 C21 H21 . . 119.8 ?
    C20 C21 H21 . . 119.8 ?
    C21 C22 C23 . . 119.7(4) ?
    C21 C22 H22 . . 120.2 ?
    C23 C22 H22 . . 120.2 ?
    C22 C23 C24 . . 121.3(4) ?
    C22 C23 H23 . . 119.3 ?
    C24 C23 H23 . . 119.3 ?
    C23 C24 C19 . . 119.3(4) ?
    C23 C24 H24 . . 120.4 ?
    C19 C24 H24 . . 120.4 ?
loop_
    _geom_torsion_atom_site_label_1
    _geom_torsion_atom_site_label_2
    _geom_torsion_atom_site_label_3
    _geom_torsion_atom_site_label_4
    _geom_torsion_site_symmetry_1
    _geom_torsion_site_symmetry_2
    _geom_torsion_site_symmetry_3
    _geom_torsion_site_symmetry_4
    _geom_torsion
    _geom_torsion_publ_flag
    C5 N1 C1 C2 . . . . 2.8(5) ?
    C5 N1 C1 S1 . . . . -177.9(3) ?
    C7 S1 C1 N1 . . . . -7.2(3) ?
    C7 S1 C1 C2 . . . . 172.1(3) ?
    N1 C1 C2 C3 . . . . -2.9(6) ?
    S1 C1 C2 C3 . . . . 177.8(3) ?
    N1 C1 C2 C6 . . . . 173.5(3) ?
    S1 C1 C2 C6 . . . . -5.8(5) ?
    C1 C2 C3 C4 . . . . 0.2(6) ?
    C6 C2 C3 C4 . . . . -176.3(4) ?
    C2 C3 C4 C5 . . . . 2.4(6) ?
    C1 N1 C5 C4 . . . . 0.1(6) ?
    C3 C4 C5 N1 . . . . -2.6(7) ?
    C3 C2 C6 O1 . . . . -171.7(4) ?
    C1 C2 C6 O1 . . . . 12.0(6) ?
    C3 C2 C6 O2 . . . . 8.6(6) ?
    C1 C2 C6 O2 . . . . -167.8(4) ?
    C1 S1 C7 C8 . . . . -122.4(3) ?
    C1 S1 C7 C12 . . . . 62.3(4) ?
    C12 C7 C8 C9 . . . . -0.2(6) ?
    S1 C7 C8 C9 . . . . -175.7(3) ?
    C7 C8 C9 C10 . . . . -0.3(7) ?
    C8 C9 C10 C11 . . . . 0.3(8) ?
    C9 C10 C11 C12 . . . . 0.3(8) ?
    C10 C11 C12 C7 . . . . -0.8(7) ?
    C8 C7 C12 C11 . . . . 0.8(6) ?
    S1 C7 C12 C11 . . . . 176.0(3) ?
    C17 N2 C13 C14 . . . . 0.1(5) ?
    C17 N2 C13 S2 . . . . 178.6(3) ?
    C19 S2 C13 N2 . . . . -8.3(3) ?
    C19 S2 C13 C14 . . . . 170.2(3) ?
    N2 C13 C14 C15 . . . . 0.4(6) ?
    S2 C13 C14 C15 . . . . -177.9(3) ?
    N2 C13 C14 C18 . . . . -179.6(3) ?
    S2 C13 C14 C18 . . . . 2.0(5) ?
    C13 C14 C15 C16 . . . . 0.0(6) ?
    C18 C14 C15 C16 . . . . -179.9(4) ?
    C14 C15 C16 C17 . . . . -1.0(6) ?
    C13 N2 C17 C16 . . . . -1.3(6) ?
    C15 C16 C17 N2 . . . . 1.7(6) ?
    C15 C14 C18 O3 . . . . -166.9(4) ?
    C13 C14 C18 O3 . . . . 13.2(6) ?
    C15 C14 C18 O4 . . . . 11.6(6) ?
    C13 C14 C18 O4 . . . . -168.3(4) ?
    C13 S2 C19 C20 . . . . 126.3(3) ?
    C13 S2 C19 C24 . . . . -59.6(4) ?
    C24 C19 C20 C21 . . . . 0.3(6) ?
    S2 C19 C20 C21 . . . . 174.6(3) ?
    C19 C20 C21 C22 . . . . -0.5(7) ?
    C20 C21 C22 C23 . . . . 0.7(8) ?
    C21 C22 C23 C24 . . . . -0.8(8) ?
    C22 C23 C24 C19 . . . . 0.7(7) ?
    C20 C19 C24 C23 . . . . -0.4(6) ?
    S2 C19 C24 C23 . . . . -174.4(3) ?
loop_
    _geom_hbond_atom_site_label_D
    _geom_hbond_atom_site_label_H
    _geom_hbond_atom_site_label_A
    _geom_hbond_site_symmetry_A
    _geom_hbond_distance_DH
    _geom_hbond_distance_HA
    _geom_hbond_distance_DA
    _geom_hbond_angle_DHA
    _geom_hbond_publ_flag
    O2 H2 O3 2_655 0.82 1.82000 2.624(2) 167.48(18) yes
    O4 H4o O1 2_655 0.820 1.83000 2.642(2) 169.62(19) yes
    C3 H3 O4 2_665 0.93 2.50 3.264(5) 139 yes
    C4 H4 O1 1_565 0.93 2.55 3.458(5) 164 yes
    C15 H15 O2 2_665 0.93 2.54 3.294(5) 138 yes
    C16 H16 O3 1_565 0.93 2.58 3.467(5) 160 yes
data_global
_journal_date_recd_electronic     2009-09-19
_journal_date_accepted     2009-09-23
_journal_name_full     'Acta Crystallographica, Section E'
_journal_year     2009
_journal_volume     65
_journal_issue     11
_journal_page_first     o2662
_journal_page_last     o2662
_journal_paper_category     QO
_journal_coeditor_code     HG2570
_publ_contact_author_name     'Islam Ullah Khan'
_publ_contact_author_address
;
Materials Chemistry laboratory, Department of Chemistry,
GC University,
Lahore,
Pakistan
;
_publ_contact_author_email     'iukhan.gcu@gmail.com'
_publ_contact_author_fax     ?
_publ_contact_author_phone     '+923334046740'
_publ_section_title
;
2-(Phenylsulfanyl)pyridine-3-carboxylic acid
;
loop_
    _publ_author_name
    _publ_author_footnote
    _publ_author_address
    'Khan, Muhammad Naeem'
;
Applied Chemistry Research Center,
PCSIR Laboratories Complex, Lahore 54600, Pakistan
;
;
Department of Chemistry,
Islamia University, Bahawalpur,
Pakistan
;
    'Khan, Misbahul Ain' .
;
Department of Chemistry,
Islamia University, Bahawalpur,
Pakistan
;
    'Arshad, Muhammad Nadeem' .
;
Materials Chemistry laboratory, Department of Chemistry,
GC University,
Lahore,
Pakistan
;
    'Khan, Islam Ullah' .
;
Materials Chemistry laboratory, Department of Chemistry,
GC University,
Lahore,
Pakistan
;
    'Rehman, Salma' .
;
Applied Chemistry Research Center,
PCSIR Laboratories Complex, Lahore 54600, Pakistan
;
