# Supplementary material for: 2-(Phenyl­sulfan­yl)pyridine-3-carboxylic acid
Source: Acta Crystallogr Sect E Struct Rep Online. 2009 Oct 7;65(Pt 11):o2662. doi: 10.1107/S1600536809038586 (PMC2971425; doi:10.1107/S1600536809038586)
Supplement: Supplementary file 2 [file e-65-o2662-Isup2.hkl]

# 
# h,k,l, Fc-squared, Fo-squared, sigma(Fo-squared) and status flag 
# 
data_I
_shelx_title ' NK3_0m in P-1' 
_shelx_refln_list_code          4 
_shelx_F_calc_maximum      190.40 
_exptl_crystal_F_000       480.00 
_reflns_d_resolution_high  0.7466 
 
loop_ 
 _symmetry_equiv_pos_as_xyz 
 'x, y, z' 
 '-x, -y, -z' 
 
_cell_length_a     7.2201 
_cell_length_b     7.6653 
_cell_length_c    19.9537 
_cell_angle_alpha  97.895 
_cell_angle_beta   98.520 
_cell_angle_gamma  91.661 
 
_shelx_F_squared_multiplier     1.000 
 
loop_ 
 _refln_index_h 
 _refln_index_k 
 _refln_index_l 
 _refln_F_squared_calc 
 _refln_F_squared_meas 
 _refln_F_squared_sigma 
 _refln_observed_status 
   1   0   0      169.51      137.48      3.11 o 
   2   0   0    23985.94    38169.34    663.08 o 
   3   0   0       82.06       72.41      5.45 o 
   4   0   0      288.82      289.67      6.55 o 
   5   0   0       12.79       12.29      3.14 o 
   6   0   0      465.02      452.33     15.38 o 
   7   0   0       31.84       57.09      6.50 o 
   8   0   0       65.05       63.33      9.43 o 
   9   0   0       18.32       17.81      9.04 o 
  -9   1   0        0.82        3.62     14.42 o 
  -8   1   0       30.94       29.23      6.51 o 
  -7   1   0       17.96       36.04      7.54 o 
  -6   1   0      447.93      475.55     35.93 o 
  -5   1   0      121.40      140.83     10.91 o 
  -4   1   0      585.55      541.21     32.66 o 
  -3   1   0      401.25      419.97     24.80 o 
  -1   1   0      750.88      718.11     13.59 o 
   0   1   0        0.20       -0.74      0.74 o 
   1   1   0     3216.96     3475.61     37.32 o 
   2   1   0      248.97      215.49      4.25 o 
   3   1   0     1218.64     1189.25     19.50 o 
   4   1   0       99.46       97.19      5.27 o 
   5   1   0      404.19      400.48      9.29 o 
   6   1   0       63.85       71.35      6.38 o 
   7   1   0       67.09       42.04      7.13 o 
   8   1   0       32.83       32.92      9.28 o 
   9   1   0        2.10       -4.79     10.49 o 
  -9   2   0       12.30       23.04     10.50 o 
  -8   2   0        0.69        3.55      4.71 o 
  -7   2   0       22.33        9.54     14.07 o 
  -6   2   0       11.04        5.47     12.27 o 
  -5   2   0      320.68      309.46     26.57 o 
  -4   2   0     1004.33      971.29     49.27 o 
  -3   2   0      146.87      122.64      5.61 o 
  -2   2   0     5889.44     6302.57    108.44 o 
  -1   2   0      442.54      378.07      5.97 o 
   0   2   0     2203.85     2451.96     28.31 o 
   1   2   0     1728.59     1689.79     18.83 o 
   2   2   0      636.11      568.46      9.11 o 
   3   2   0       65.56      100.03      3.99 o 
   4   2   0       23.67       20.99      4.00 o 
   5   2   0      301.22      290.19     11.33 o 
   6   2   0       11.91       16.92      5.84 o 
   7   2   0       37.26       44.12      9.80 o 
   8   2   0        7.75        9.39      9.50 o 
   9   2   0        0.34       -6.03     10.16 o 
  -9   3   0        0.05       11.07      8.70 o 
  -8   3   0       26.95       40.38      7.64 o 
  -5   3   0        2.67       13.00     11.00 o 
  -4   3   0       83.30       90.50      8.05 o 
  -3   3   0     1151.69     1005.13     19.67 o 
  -2   3   0      307.76      276.08      6.52 o 
  -1   3   0     1121.06      999.85     14.41 o 
   0   3   0        9.29        7.50      2.39 o 
   1   3   0       63.13      255.45      7.88 o 
   2   3   0       43.77       45.71      3.48 o 
   3   3   0        1.53       -2.53      3.09 o 
   4   3   0      139.66      147.71      6.02 o 
   5   3   0        0.02        2.16      5.16 o 
   6   3   0      140.20      143.95     10.99 o 
   7   3   0        8.22        3.07      8.71 o 
   8   3   0        0.06       -9.26      9.26 o 
  -8   4   0        4.53       -3.96      5.08 o 
  -7   4   0       73.64       84.27      6.78 o 
  -6   4   0       49.76       48.17      5.80 o 
  -5   4   0       64.76       69.16      4.92 o 
  -4   4   0      490.95      442.59     10.51 o 
  -3   4   0        1.10        1.04      3.51 o 
  -2   4   0        3.46       -3.53      3.53 o 
  -1   4   0        3.91        2.51      2.84 o 
   0   4   0      469.05      758.25     12.73 o 
   1   4   0      168.51      152.21      5.86 o 
   2   4   0        0.63       -4.07      4.07 o 
   3   4   0       79.46       80.21      5.85 o 
   4   4   0       68.74       81.71      5.75 o 
   5   4   0        0.13        7.61      6.59 o 
   6   4   0       54.95       68.97     10.07 o 
   7   4   0       12.93       18.37     10.56 o 
   8   4   0        0.88       -0.39     10.67 o 
  -8   5   0        1.18       -1.77      8.87 o 
  -7   5   0       62.21       63.79      8.09 o 
  -6   5   0       75.13       74.05      7.43 o 
  -5   5   0      284.41      277.53      9.25 o 
  -4   5   0      266.68      261.41      9.85 o 
  -3   5   0      246.05      219.00      9.01 o 
  -2   5   0       12.01        5.38      4.55 o 
  -1   5   0      411.10      405.75      8.90 o 
   0   5   0        1.54        0.35      3.66 o 
   1   5   0      376.26      378.38     12.80 o 
   2   5   0       44.76       32.90      5.57 o 
   3   5   0       23.29       20.88      5.48 o 
   4   5   0       17.67       25.75      6.31 o 
   5   5   0       16.99       15.35      7.39 o 
   6   5   0        3.82       -6.69      9.75 o 
   7   5   0       12.47        5.29     10.64 o 
   8   5   0       12.85       13.45     11.79 o 
  -7   6   0        0.72        3.27      8.30 o 
  -6   6   0      145.44      138.24     13.16 o 
  -5   6   0        0.69        3.64      7.09 o 
  -4   6   0        5.69       25.55      9.65 o 
  -3   6   0       32.04       37.21      8.08 o 
  -2   6   0      734.66      673.85     19.40 o 
  -1   6   0       55.04       54.79      6.06 o 
   0   6   0      333.27      357.42     12.13 o 
   1   6   0        8.05        9.64      5.79 o 
   2   6   0       17.43       13.01      6.62 o 
   3   6   0       10.49        6.77      6.39 o 
   4   6   0       19.62       30.05      7.23 o 
   5   6   0        1.60        5.20      7.65 o 
   6   6   0       24.28       26.62     10.89 o 
   7   6   0        0.16       -0.74     10.90 o 
  -7   7   0        1.89       15.70     12.22 o 
  -6   7   0       20.05       39.55     11.59 o 
  -5   7   0       14.10        6.93      8.08 o 
  -4   7   0        4.36        6.59      8.53 o 
  -3   7   0      180.85      172.25     14.28 o 
  -2   7   0        1.07       -4.53      9.27 o 
  -1   7   0      170.16      146.94     10.36 o 
   0   7   0       21.84        7.00     10.01 o 
   1   7   0       33.94       82.63     12.46 o 
   2   7   0       21.10       16.05      8.75 o 
   3   7   0        0.28       -6.06      7.77 o 
   4   7   0       57.22       66.69     12.73 o 
   5   7   0       14.84       17.72     12.57 o 
   6   7   0       22.70       11.28     12.15 o 
  -6   8   0        7.82       37.27     14.44 o 
  -5   8   0        0.06        4.44     14.57 o 
  -4   8   0        1.03        3.97     22.92 o 
  -3   8   0        7.45       20.95     12.07 o 
  -2   8   0       83.54       58.28     44.77 o 
  -1   8   0        1.46       10.80      8.40 o 
   0   8   0      166.30      196.23     14.70 o 
   1   8   0        9.09        1.62     10.56 o 
   2   8   0       14.39       20.93     12.57 o 
   3   8   0        3.57      -11.37     11.37 o 
   4   8   0       15.07        8.37     19.94 o 
   5   8   0        0.85      -17.53     17.53 o 
  -4   9   0       21.26       22.98     13.92 o 
  -3   9   0        0.40       17.78     18.37 o 
  -2   9   0        0.07      -11.17     11.17 o 
  -1   9   0       82.73       98.09     10.99 o 
   0   9   0        5.88       10.51     11.73 o 
   1   9   0      126.01      113.25     22.45 o 
   2   9   0        0.16      -14.40     14.40 o 
   3   9   0       30.55       29.19     15.18 o 
  -2  10   0       71.83      106.82     31.89 o 
  -1  10   0        3.71       -1.80     25.14 o 
   0  10   0        0.12        7.79     27.04 o 
   1  10   0        0.11      -11.95     19.44 o 
  -1 -10   1        4.60       19.67     22.85 o 
   0 -10   1       33.45       61.22     19.92 o 
   1 -10   1        1.77      -19.20     24.14 o 
   2 -10   1        1.64       27.26     16.34 o 
  -4  -9   1        1.20      -19.25     19.40 o 
  -3  -9   1       15.01       14.40     13.89 o 
  -2  -9   1       11.54       -2.84     13.75 o 
  -1  -9   1        8.67      -20.40     26.69 o 
   0  -9   1        0.89        2.01     11.25 o 
   1  -9   1       72.80       84.93     10.96 o 
   2  -9   1       18.34        6.43     12.62 o 
   3  -9   1       86.73      109.52     18.21 o 
   4  -9   1        6.16       13.23     13.46 o 
  -5  -8   1        4.03       -9.61     29.84 o 
  -4  -8   1       15.43       -0.49     23.71 o 
  -3  -8   1        0.11       -0.75     11.88 o 
  -2  -8   1       74.20       89.14     13.94 o 
  -1  -8   1       35.65       23.82      9.62 o 
   0  -8   1        0.00        1.08      9.62 o 
   1  -8   1       14.96       22.63      8.77 o 
   2  -8   1       48.87       49.87     14.20 o 
   3  -8   1       42.00       59.03     27.45 o 
   4  -8   1       35.13       26.15     22.13 o 
   5  -8   1        6.48       -4.36     11.42 o 
   6  -8   1        1.15       10.17     11.56 o 
  -6  -7   1       13.71       16.22     12.07 o 
  -5  -7   1        8.47        1.82     12.48 o 
  -4  -7   1        3.64       -0.77      7.62 o 
  -3  -7   1       24.83       13.89      7.76 o 
  -2  -7   1       47.37       46.68      9.54 o 
  -1  -7   1       41.88       49.28      9.48 o 
   0  -7   1        5.03        8.10      7.46 o 
   1  -7   1      182.71      168.07      9.91 o 
   2  -7   1       14.46       16.80     10.47 o 
   3  -7   1      134.43      145.24     13.37 o 
   4  -7   1       32.15       45.24      9.90 o 
   5  -7   1       18.77        2.65      8.49 o 
   6  -7   1        0.33       12.58     17.45 o 
   7  -7   1        0.11        9.33     11.35 o 
  -7  -6   1        6.33        7.92     11.19 o 
  -6  -6   1        1.74       -4.00      9.41 o 
  -5  -6   1        6.96       10.11      7.58 o 
  -4  -6   1       21.68        9.29      8.49 o 
  -3  -6   1        0.00       -6.43      6.43 o 
  -2  -6   1      157.75      197.03      9.69 o 
  -1  -6   1        9.05       10.62      5.85 o 
   0  -6   1      449.31      446.47     13.76 o 
   1  -6   1       31.46       38.66      5.27 o 
   2  -6   1       52.41       50.95      8.18 o 
   3  -6   1        0.60       -7.48      7.48 o 
   4  -6   1      604.37      536.76     18.73 o 
   5  -6   1        7.78        8.72     10.06 o 
   6  -6   1       22.55       15.45      8.99 o 
   7  -6   1        2.11        8.42      8.46 o 
  -8  -5   1        1.54       -6.14     11.51 o 
  -7  -5   1       16.95       19.41     11.01 o 
  -6  -5   1       74.56      101.56     11.42 o 
  -5  -5   1       28.78       25.08      7.09 o 
  -4  -5   1       24.13       30.86      6.69 o 
  -3  -5   1        0.61       -4.99      4.99 o 
  -2  -5   1        3.44       10.13      5.06 o 
  -1  -5   1      102.99      116.34      7.57 o 
   0  -5   1        3.01       -0.52      3.80 o 
   1  -5   1      155.52      148.07     14.15 o 
   2  -5   1       60.77       52.87      5.30 o 
   3  -5   1      219.31      220.83      7.68 o 
   4  -5   1        9.80        7.36      5.26 o 
   5  -5   1       44.17       38.42      5.20 o 
   6  -5   1      105.13      119.06     11.39 o 
   7  -5   1       38.61       50.09     10.77 o 
   8  -5   1       18.73       30.41     10.57 o 
  -8  -4   1       11.18       -2.03     10.52 o 
  -7  -4   1        0.10       -0.23      9.17 o 
  -6  -4   1        0.25       -0.98     10.61 o 
  -5  -4   1       95.44      100.14      8.48 o 
  -4  -4   1      401.82      413.03     10.09 o 
  -3  -4   1        4.55        2.53      2.92 o 
  -2  -4   1     1152.40     1130.03     17.71 o 
  -1  -4   1       21.74       20.27      3.94 o 
   0  -4   1      712.35     1010.73     14.88 o 
   1  -4   1        0.12       -1.30      2.81 o 
   2  -4   1      931.50      883.74     15.42 o 
   3  -4   1      105.06      105.66      5.20 o 
   4  -4   1      715.53      640.75     13.53 o 
   5  -4   1      275.04      244.28     11.14 o 
   6  -4   1        0.36        4.18      4.47 o 
   7  -4   1        5.57        3.74      3.23 o 
   8  -4   1        0.08       -1.63      8.10 o 
  -9  -3   1        1.26        0.53     11.11 o 
  -8  -3   1       15.34       14.34     10.00 o 
  -7  -3   1       13.28       11.85      9.31 o 
  -6  -3   1        3.01        2.58      7.00 o 
  -5  -3   1        6.18        4.43      5.18 o 
  -4  -3   1      205.74      205.21      6.60 o 
  -3  -3   1      572.85      475.34      9.17 o 
  -2  -3   1      193.87      196.51      6.12 o 
  -1  -3   1     1536.74     1513.02     18.23 o 
   0  -3   1       50.93       59.30      3.72 o 
   1  -3   1      371.49      393.74      6.85 o 
   2  -3   1     1506.39     1427.23     22.65 o 
   3  -3   1      502.98      407.22      9.06 o 
   4  -3   1      447.36      433.36      8.97 o 
   5  -3   1      404.31      346.60     24.05 o 
   6  -3   1      125.45      122.38      9.52 o 
   7  -3   1       15.73        8.89      4.30 o 
   8  -3   1        0.11       -3.26      5.01 o 
   9  -3   1        3.39        5.17      8.83 o 
  -9  -2   1        1.90        0.21     10.25 o 
  -8  -2   1        0.19        3.18      8.39 o 
  -7  -2   1       60.37       65.64     17.59 o 
  -6  -2   1        0.01        0.90      5.33 o 
  -5  -2   1      102.89      126.56      6.24 o 
  -4  -2   1       88.00       88.73      5.02 o 
  -3  -2   1      172.77      191.84      6.01 o 
  -2  -2   1     1437.37     1337.67     16.67 o 
  -1  -2   1       25.22       23.63      2.61 o 
   0  -2   1    10550.07    15575.35    170.65 o 
   1  -2   1      200.72      202.68     10.62 o 
   2  -2   1     1289.65     1209.44     17.74 o 
   3  -2   1      292.47      280.35      8.20 o 
   4  -2   1      242.08      219.78     12.28 o 
   5  -2   1        3.49       13.90     11.70 o 
   6  -2   1      134.31      128.32     20.44 o 
   7  -2   1       38.47       54.18      5.72 o 
   8  -2   1        0.22        1.89      5.58 o 
   9  -2   1        7.46        1.27     10.00 o 
  -9  -1   1        9.45       -1.11      9.50 o 
  -8  -1   1       26.97       46.37      9.71 o 
  -7  -1   1      102.61      114.59      7.15 o 
  -6  -1   1      409.96      418.81     12.42 o 
  -5  -1   1       13.50       26.86      3.88 o 
  -4  -1   1      489.84      450.71      9.00 o 
  -3  -1   1     1539.32     1579.37     23.31 o 
  -2  -1   1     1670.17     1649.67     19.30 o 
  -1  -1   1     7706.57     9825.51    107.97 o 
   0  -1   1        5.36        2.51      0.99 o 
   1  -1   1     6127.48     7362.94    115.01 o 
   2  -1   1     3287.56     3272.88     64.61 o 
   3  -1   1      274.39      302.49      7.39 o 
   4  -1   1       16.69       22.93      3.62 o 
   5  -1   1      200.44      214.50     10.89 o 
   6  -1   1       91.33       93.25      7.00 o 
   7  -1   1        4.49        6.33      4.50 o 
   8  -1   1       87.12       86.09     11.91 o 
   9  -1   1        4.99        3.41     10.67 o 
  -9   0   1        0.02       -7.81      7.81 o 
  -8   0   1        1.07        6.72      7.42 o 
  -7   0   1       39.30       33.72      5.67 o 
  -6   0   1      338.07      329.24     10.12 o 
  -5   0   1       18.33       19.15      2.93 o 
  -4   0   1     1865.46     1809.01     33.39 o 
  -3   0   1      132.95      128.66      4.89 o 
  -2   0   1     3148.86     3191.59     55.93 o 
  -1   0   1        0.13       -1.33      1.33 o 
   0   0   1     3421.58       -0.14      0.14 o 
   1   0   1       10.10        6.35      0.81 o 
   2   0   1    36251.91    63688.42    810.90 o 
   3   0   1      130.35      128.04      3.77 o 
   4   0   1     2957.18     2891.24     43.43 o 
   5   0   1      102.97      109.08      5.49 o 
   6   0   1        0.51       -2.12      4.01 o 
   7   0   1       49.70       47.97      6.59 o 
   8   0   1       11.01        6.01      7.57 o 
   9   0   1        0.03        4.90      8.98 o 
  -9   1   1        8.92        9.83     15.95 o 
  -8   1   1      103.37      124.74      8.61 o 
  -7   1   1      108.65      123.60      6.91 o 
  -6   1   1        8.74       -2.37     10.84 o 
  -5   1   1       26.49       21.08     11.81 o 
  -4   1   1      771.77      785.00     41.58 o 
  -3   1   1      150.04      136.90     13.35 o 
  -1   1   1     9493.34    12615.90    183.58 o 
   0   1   1        0.51       -0.62      0.62 o 
   1   1   1    12395.47    16920.85    177.48 o 
   2   1   1      611.55      575.99      8.10 o 
   3   1   1      122.77      117.02      4.75 o 
   4   1   1     1450.74     1405.27     21.88 o 
   5   1   1      303.29      338.06      8.76 o 
   6   1   1      189.51      190.23      8.78 o 
   7   1   1       69.11       63.65      7.93 o 
   8   1   1        1.63      -11.49     11.49 o 
   9   1   1        8.15       -2.28      9.57 o 
  -9   2   1        0.24        1.55      7.74 o 
  -8   2   1        0.72       17.04     16.17 o 
  -7   2   1       55.32       83.83     19.55 o 
  -6   2   1       26.39       40.85     15.01 o 
  -5   2   1        0.14        0.10     10.57 o 
  -4   2   1      107.17      100.79     14.67 o 
  -3   2   1        3.54       10.42      4.88 o 
  -2   2   1     2419.58     2284.88     37.37 o 
  -1   2   1      892.77      894.45     10.67 o 
   0   2   1     3338.24     3923.88     44.35 o 
   1   2   1     1656.62     1592.91     17.94 o 
   2   2   1      382.41      335.87      6.74 o 
   3   2   1       10.77       13.98      2.95 o 
   4   2   1       92.12      103.03      8.55 o 
   5   2   1        2.20        1.20      3.52 o 
   6   2   1        3.75       -2.34      6.43 o 
   7   2   1       21.22       26.18     13.84 o 
   8   2   1        2.51        3.23      9.12 o 
   9   2   1        4.60       25.85     11.43 o 
  -5   3   1        2.56        1.20      2.60 o 
  -4   3   1       76.16       83.74      6.31 o 
  -3   3   1       24.90       18.11      2.97 o 
  -2   3   1      334.11      289.15      7.26 o 
  -1   3   1      737.52      652.92      9.63 o 
   0   3   1        0.12       -1.20      2.23 o 
   1   3   1      453.56      476.60      8.34 o 
   2   3   1       16.46       18.38      3.20 o 
   3   3   1       14.57       13.70      3.27 o 
   4   3   1       26.58       25.55      4.07 o 
   5   3   1       32.83       32.70      6.88 o 
   6   3   1        0.04       -4.14      7.11 o 
   7   3   1        1.89       -7.42      8.09 o 
   8   3   1       10.84        4.39      9.95 o 
  -6   4   1        4.93        2.33      5.37 o 
  -5   4   1      120.07      108.50      5.93 o 
  -4   4   1       57.03       48.89      4.50 o 
  -3   4   1        0.64        2.61      3.50 o 
  -2   4   1      662.67      577.52     11.55 o 
  -1   4   1       49.12       70.09      6.49 o 
   0   4   1       11.13       12.98      2.99 o 
   1   4   1      122.36      135.71      5.71 o 
   2   4   1        6.94       -1.91      3.73 o 
   3   4   1        4.63       -0.65      3.58 o 
   4   4   1        7.79        3.60      4.76 o 
   5   4   1        1.02       -5.02      5.20 o 
   6   4   1        6.59       13.77      8.40 o 
   7   4   1        0.17       -0.03      9.42 o 
   8   4   1        0.02       -9.43      9.58 o 
  -8   5   1       41.59       47.29     10.67 o 
  -7   5   1        1.08       -5.45      5.45 o 
  -6   5   1       50.57       38.85      6.58 o 
  -5   5   1       41.64       47.29      6.16 o 
  -4   5   1       17.09       14.25      5.57 o 
  -3   5   1      261.32      259.38      9.10 o 
  -2   5   1      166.32      162.56      7.01 o 
  -1   5   1      898.32      827.39     13.43 o 
   0   5   1        7.64       12.43      3.68 o 
   1   5   1       20.84       28.30      5.27 o 
   2   5   1        2.03       -3.34      4.29 o 
   3   5   1      105.65      109.62      7.12 o 
   4   5   1       40.85       49.67      6.59 o 
   5   5   1       36.37       49.89      7.83 o 
   6   5   1       35.74       53.98     10.34 o 
   7   5   1        4.35        0.93     10.27 o 
  -7   6   1       12.94       12.27     10.67 o 
  -6   6   1      282.14      283.19     18.31 o 
  -5   6   1        6.08        6.54      6.86 o 
  -4   6   1      619.34      584.86     18.59 o 
  -3   6   1       42.61       44.08      8.18 o 
  -2   6   1        3.11        8.31      7.80 o 
  -1   6   1        5.52        6.85      5.14 o 
   0   6   1     1691.27     1784.40     31.85 o 
   1   6   1       40.67       28.43      6.37 o 
   2   6   1      586.33      542.62     13.44 o 
   3   6   1        1.54        3.61      5.88 o 
   4   6   1        0.74        4.39      6.85 o 
   5   6   1        0.03       -7.53      7.53 o 
   6   6   1        2.71      -16.17     16.17 o 
   7   6   1        0.08        5.02     16.50 o 
  -7   7   1       11.41       19.25     23.51 o 
  -6   7   1       92.46      106.71     13.88 o 
  -5   7   1       16.89       31.85     23.82 o 
  -4   7   1      122.52      143.75     12.58 o 
  -3   7   1       15.83       24.13     10.49 o 
  -2   7   1       62.36       51.97     10.79 o 
  -1   7   1      312.78      295.82     12.74 o 
   0   7   1        7.38       17.50      7.24 o 
   1   7   1      130.19      139.23     11.52 o 
   2   7   1       20.58       11.55      8.00 o 
   3   7   1        3.07       -7.71      7.71 o 
   4   7   1        4.91       -0.33     12.31 o 
   5   7   1        5.11       -4.90     15.73 o 
   6   7   1       12.60       13.92     16.90 o 
  -6   8   1        0.70       -7.40     15.09 o 
  -5   8   1       15.22       30.79     13.04 o 
  -4   8   1       79.32       90.51     15.06 o 
  -3   8   1        3.60       -0.21     11.03 o 
  -2   8   1       37.81       42.44     16.58 o 
  -1   8   1        0.01       -7.45      7.45 o 
   0   8   1       82.52       84.90     12.07 o 
   1   8   1       15.25       24.90     10.35 o 
   2   8   1      144.77      108.72     14.99 o 
   3   8   1        0.36        3.70     15.52 o 
   4   8   1        1.20       -3.83     24.25 o 
   5   8   1        8.63       -0.03     18.18 o 
  -4   9   1       14.21        6.58     12.87 o 
  -3   9   1       25.68       35.36     19.54 o 
  -2   9   1        4.85        3.99     11.70 o 
  -1   9   1       11.07       23.05      9.31 o 
   0   9   1        0.18        8.87     15.74 o 
   1   9   1       20.97       42.78     19.48 o 
   2   9   1        1.41        5.40     15.74 o 
   3   9   1       41.51       70.02     16.31 o 
  -1  10   1       13.87       54.95     29.17 o 
   0  10   1      147.17      220.18     44.89 o 
  -1 -10   2        2.46        2.12     20.19 o 
   0 -10   2       44.74       55.28     20.32 o 
   1 -10   2       10.82        2.70     27.07 o 
   2 -10   2       35.03       74.17     18.70 o 
  -4  -9   2        1.59       -8.72     19.43 o 
  -3  -9   2       72.31      110.76     26.73 o 
  -2  -9   2        0.80      -14.46     17.45 o 
  -1  -9   2       59.76       79.37     21.31 o 
   0  -9   2        8.99       14.75     11.94 o 
   1  -9   2        3.61        7.42      9.01 o 
   2  -9   2       22.05       19.33     22.21 o 
   3  -9   2       62.80       64.55     16.54 o 
   4  -9   2       35.57       39.38     15.38 o 
  -5  -8   2       13.91       32.48     18.32 o 
  -4  -8   2       11.30       -8.43     16.68 o 
  -3  -8   2       12.51        4.52     12.44 o 
  -2  -8   2        9.29        1.16     11.96 o 
  -1  -8   2       18.55       12.82      9.21 o 
   0  -8   2      105.30      133.57     13.46 o 
   1  -8   2       28.36       13.85      9.44 o 
   2  -8   2       20.43        5.13     12.61 o 
   3  -8   2        1.31      -10.18     10.18 o 
   4  -8   2        2.64       -4.56     11.44 o 
   5  -8   2        3.28        6.09     12.30 o 
   6  -8   2       14.69       19.62     12.18 o 
  -6  -7   2        9.85        6.50     11.21 o 
  -5  -7   2       20.17       -4.58      8.77 o 
  -4  -7   2       12.07       13.07     16.49 o 
  -3  -7   2       17.36       18.37      8.02 o 
  -2  -7   2       33.72       43.14      9.26 o 
  -1  -7   2        0.27       34.36      9.05 o 
   0  -7   2        3.68        2.67      7.43 o 
   1  -7   2      167.90      176.91      9.94 o 
   2  -7   2      236.86      220.97     15.39 o 
   3  -7   2      127.76      116.27     12.88 o 
   4  -7   2       15.65       21.23     11.02 o 
   5  -7   2       37.76       41.92      9.95 o 
   6  -7   2       18.06       16.77     12.44 o 
   7  -7   2        7.36        0.38     16.75 o 
  -7  -6   2        0.04        4.65     11.34 o 
  -6  -6   2        5.13       10.17     10.75 o 
  -5  -6   2        0.84       -4.95      6.90 o 
  -4  -6   2       46.28       37.10      7.50 o 
  -3  -6   2        7.46        9.33      6.30 o 
  -2  -6   2       35.53       38.11      7.13 o 
  -1  -6   2       12.25       17.79      6.03 o 
   0  -6   2        5.37       -4.98      4.98 o 
   1  -6   2       11.72        9.16      4.68 o 
   2  -6   2      378.09      344.28     13.68 o 
   3  -6   2      153.18      151.90     10.79 o 
   4  -6   2       59.87       86.61      8.78 o 
   5  -6   2       26.27       25.18      8.21 o 
   6  -6   2       13.79       16.54      9.47 o 
   7  -6   2        0.03        4.92      8.60 o 
  -8  -5   2       24.30       29.00     12.66 o 
  -7  -5   2       12.98       20.76     11.48 o 
  -6  -5   2        0.28       -6.66      8.18 o 
  -5  -5   2      100.16       94.11      8.45 o 
  -4  -5   2      197.64      212.39      9.60 o 
  -3  -5   2     1097.47     1021.65     18.72 o 
  -2  -5   2       42.42       52.64      5.88 o 
  -1  -5   2     1344.32     1197.42     19.10 o 
   0  -5   2       20.51       23.92      4.23 o 
   1  -5   2      511.93      509.41     11.70 o 
   2  -5   2       23.82       23.01      4.90 o 
   3  -5   2      426.45      382.33     10.23 o 
   4  -5   2      352.17      309.18     11.16 o 
   5  -5   2      344.72      303.95     10.30 o 
   6  -5   2       22.33       33.07      7.08 o 
   7  -5   2        1.22        9.72      9.57 o 
   8  -5   2       17.07       20.87     10.84 o 
  -8  -4   2       19.10       16.05     11.25 o 
  -7  -4   2       27.91       19.21     10.71 o 
  -6  -4   2       60.24       76.67     11.75 o 
  -5  -4   2       47.61       54.36      7.84 o 
  -4  -4   2      228.84      204.87      7.40 o 
  -3  -4   2       58.35       63.41      5.44 o 
  -2  -4   2     4488.79     4606.92     55.30 o 
  -1  -4   2       30.47       27.53      4.17 o 
   0  -4   2     3486.14     4234.97     50.85 o 
   1  -4   2       36.60       37.18      3.52 o 
   2  -4   2      929.60      911.22     15.84 o 
   3  -4   2        5.60        0.94      3.64 o 
   4  -4   2       67.89       60.95      4.93 o 
   5  -4   2       32.93       35.98      5.51 o 
   6  -4   2       95.57       97.89      9.18 o 
   7  -4   2       51.72       52.20      6.45 o 
   8  -4   2        0.81        4.10      8.70 o 
  -9  -3   2        3.91        1.35     10.59 o 
  -8  -3   2       14.25        2.26      9.75 o 
  -7  -3   2        5.77       10.68     11.68 o 
  -6  -3   2      302.25      312.81     15.24 o 
  -5  -3   2      264.40      262.85      9.59 o 
  -4  -3   2      130.87      116.22      7.03 o 
  -3  -3   2      998.76     1026.79     15.08 o 
  -2  -3   2     1911.21     1947.28     26.40 o 
  -1  -3   2        0.69       68.26      5.95 o 
   0  -3   2        1.75       -0.05      1.95 o 
   1  -3   2     1425.56     1686.21     71.94 o 
   2  -3   2      811.27      753.20     13.48 o 
   3  -3   2     1358.22     1308.86     21.11 o 
   4  -3   2       13.10       13.69      3.39 o 
   5  -3   2        3.57       12.11      5.36 o 
   6  -3   2       18.82       19.01      4.76 o 
   7  -3   2       16.53       14.98      5.00 o 
   8  -3   2       28.93       38.98     10.44 o 
   9  -3   2        0.12       -5.20      9.97 o 
  -9  -2   2        0.03       -2.64     10.17 o 
  -8  -2   2        1.11       -7.92      7.92 o 
  -7  -2   2        3.56        3.25      7.79 o 
  -6  -2   2       63.52       56.42      7.71 o 
  -5  -2   2       54.77       55.98      5.07 o 
  -4  -2   2      530.47      458.09      9.61 o 
  -3  -2   2       27.05       28.55      3.08 o 
  -2  -2   2     3332.04     3196.63     38.16 o 
  -1  -2   2     1031.25      980.02     11.87 o 
   0  -2   2      284.86      273.07      6.06 o 
   1  -2   2     2221.25     2368.71     24.93 o 
   2  -2   2      265.39      215.92      4.74 o 
   3  -2   2      739.06      714.67     15.30 o 
   4  -2   2       45.90      106.53     13.67 o 
   5  -2   2        2.58        1.98      3.12 o 
   6  -2   2        2.04        1.23      4.81 o 
   7  -2   2        3.79        7.17      8.43 o 
   8  -2   2        4.25        8.30      9.63 o 
   9  -2   2        5.93       -7.50     10.77 o 
  -9  -1   2        2.08      -12.30     12.49 o 
  -8  -1   2       54.51       68.44     10.28 o 
  -7  -1   2        0.04       -1.86      5.01 o 
  -6  -1   2       28.81       33.05      5.32 o 
  -5  -1   2      109.48      129.69      6.14 o 
  -4  -1   2      217.59      224.66      6.03 o 
  -3  -1   2      142.65      149.25      5.24 o 
  -2  -1   2     2406.76     2392.56     27.09 o 
  -1  -1   2        4.26        0.72      1.35 o 
   0  -1   2        0.03       -0.04      1.08 o 
   1  -1   2       64.30       66.04      9.92 o 
   2  -1   2     1082.42     1001.67     15.86 o 
   3  -1   2      646.32      555.94     10.76 o 
   4  -1   2      975.94      917.39     15.14 o 
   5  -1   2        4.70        2.16      2.82 o 
   6  -1   2       25.87       34.95      6.10 o 
   7  -1   2       20.05       21.37      5.63 o 
   8  -1   2        3.40        6.48      7.67 o 
   9  -1   2        4.20       -0.58     17.85 o 
  -9   0   2        6.58        0.87      9.76 o 
  -8   0   2       67.73       71.48     10.87 o 
  -7   0   2       35.59       54.33      5.79 o 
  -6   0   2      130.92      141.32      7.50 o 
  -5   0   2        8.91        6.12      4.51 o 
  -4   0   2      965.23      906.95     19.89 o 
  -3   0   2        0.03        2.66      2.79 o 
  -2   0   2     6769.37     7644.27    131.72 o 
  -1   0   2       61.07       55.42      2.27 o 
   0   0   2     1913.43      626.94     25.37 o 
   1   0   2        8.79        8.80      1.07 o 
   2   0   2     6577.14     7433.19     94.76 o 
   3   0   2       81.93       83.17      4.54 o 
   4   0   2     5929.23     6174.66     84.95 o 
   5   0   2       60.98       69.04      4.73 o 
   6   0   2      274.27      260.69     11.25 o 
   7   0   2       12.34       13.85      5.63 o 
   8   0   2        4.42        8.45      8.35 o 
   9   0   2        5.71       -9.03      9.03 o 
  -9   1   2        1.39       15.38      9.98 o 
  -8   1   2        9.84        4.46     12.09 o 
  -7   1   2        3.30       -3.23     12.87 o 
  -6   1   2      404.49      419.15     33.09 o 
  -5   1   2       42.79       40.73     13.21 o 
  -4   1   2       51.03       37.48     10.71 o 
  -3   1   2       10.47       -1.03      6.37 o 
  -2   1   2      535.19      648.18     20.07 o 
  -1   1   2     4028.50     4276.49     52.38 o 
   0   1   2        0.10       -1.01      1.03 o 
   1   1   2       11.16        8.47      1.78 o 
   2   1   2        4.32        4.52      2.15 o 
   3   1   2     1856.80     1791.27     24.93 o 
   4   1   2       67.00       68.69      4.94 o 
   5   1   2       14.20       10.94      4.10 o 
   6   1   2      137.54      124.96      7.88 o 
   7   1   2       22.33        7.76      8.40 o 
   8   1   2       16.64       -4.02      8.79 o 
   9   1   2       10.59       -9.11      9.11 o 
  -9   2   2        3.44        7.95      7.13 o 
  -8   2   2       26.33       29.38     18.11 o 
  -7   2   2        2.09      -11.50     11.50 o 
  -6   2   2       35.62       27.08     15.21 o 
  -5   2   2       66.57       73.96     15.82 o 
  -4   2   2       25.97       66.81     12.44 o 
  -3   2   2      321.53      328.10     13.00 o 
  -2   2   2      120.07      106.25      3.16 o 
  -1   2   2     1178.22     1079.31     12.63 o 
   0   2   2     2277.68     2520.64     30.61 o 
   1   2   2      641.34      588.73      8.50 o 
   2   2   2     1466.60     1275.58     17.88 o 
   3   2   2      218.53      220.56      5.85 o 
   4   2   2      196.85      198.07      7.06 o 
   5   2   2      157.29      180.81      7.41 o 
   6   2   2        0.10        6.54      6.59 o 
   7   2   2        4.71        0.23      8.30 o 
   8   2   2       12.25       -7.05      9.74 o 
   9   2   2        5.75      -10.47     10.47 o 
  -7   3   2        2.52        8.20     14.87 o 
  -6   3   2       42.53       32.29     15.41 o 
  -5   3   2        8.30        5.43     11.54 o 
  -4   3   2       52.48       61.53      5.37 o 
  -3   3   2       67.57       64.83      3.69 o 
  -2   3   2        0.03       -2.62      2.62 o 
  -1   3   2        5.61        0.84      2.52 o 
   0   3   2        4.57       -2.04      2.25 o 
   1   3   2        6.18       23.18      3.08 o 
   2   3   2      628.11      590.01     10.10 o 
   3   3   2       45.53       22.93      5.06 o 
   4   3   2       51.80       56.72      4.65 o 
   5   3   2       38.45       33.02      6.86 o 
   6   3   2        2.48        9.47      8.74 o 
   7   3   2        0.14       -8.14      8.14 o 
   8   3   2        0.23       -5.09      9.84 o 
  -5   4   2        4.76       -1.10      3.64 o 
  -4   4   2       23.32       18.40      5.46 o 
  -3   4   2      198.53      179.93      7.01 o 
  -2   4   2      825.41      687.03     12.93 o 
  -1   4   2      119.80      102.89      4.37 o 
   0   4   2     3198.61     3797.28     50.64 o 
   1   4   2       27.85       29.30      4.36 o 
   2   4   2      238.25      246.83      7.26 o 
   3   4   2        0.53       -3.60      3.60 o 
   4   4   2       41.78       33.72      6.27 o 
   5   4   2        0.07        3.13      5.43 o 
   6   4   2        2.92       11.28      8.47 o 
   7   4   2        3.54        1.87      9.24 o 
   8   4   2        3.08       -5.83     10.58 o 
  -8   5   2       11.11        5.00      8.14 o 
  -7   5   2       71.91       72.64      8.02 o 
  -6   5   2      139.74      150.75     12.02 o 
  -5   5   2        0.89       -4.01      5.01 o 
  -4   5   2      106.40      117.19      8.41 o 
  -3   5   2      287.14      304.06      8.96 o 
  -2   5   2        3.24       15.99      5.30 o 
  -1   5   2      584.85      514.77     10.13 o 
   0   5   2        0.80       -1.14      3.20 o 
   1   5   2      675.26      552.77     12.12 o 
   2   5   2      146.53      140.91      6.68 o 
   3   5   2       10.99       15.35      6.21 o 
   4   5   2       12.13        9.57      5.81 o 
   5   5   2       26.81       35.13      8.10 o 
   6   5   2       10.86        8.79      8.63 o 
   7   5   2        4.77        1.04      9.73 o 
  -7   6   2       19.86       22.11     11.14 o 
  -6   6   2       17.06       34.33     11.05 o 
  -5   6   2       60.00       78.82      8.62 o 
  -4   6   2     1035.06     1006.72     25.96 o 
  -3   6   2       53.98       60.81      8.45 o 
  -2   6   2     2316.63     2089.36     42.82 o 
  -1   6   2       19.60       13.61      6.27 o 
   0   6   2      189.70      187.87      9.93 o 
   1   6   2       45.00       41.35      6.67 o 
   2   6   2      774.89      752.08     15.92 o 
   3   6   2       15.51       10.01      6.03 o 
   4   6   2      318.38      337.08     15.21 o 
   5   6   2        1.32       -1.13      7.48 o 
   6   6   2       13.78        5.34     15.19 o 
   7   6   2        1.12        5.58     28.47 o 
  -7   7   2        1.19       31.58     12.90 o 
  -6   7   2        0.08        3.95     24.72 o 
  -5   7   2        9.47       23.22      8.51 o 
  -4   7   2       88.42       87.31     11.20 o 
  -3   7   2        0.93       -8.41      8.41 o 
  -2   7   2       12.93       14.45     23.36 o 
  -1   7   2      136.91      143.30     15.22 o 
   0   7   2        5.15       -2.70      7.68 o 
   1   7   2      275.48      284.42     18.33 o 
   2   7   2       69.49       56.00     12.54 o 
   3   7   2       45.53       38.35     12.55 o 
   4   7   2      112.40      128.48     23.88 o 
   5   7   2        4.02        7.13     16.40 o 
   6   7   2       10.11        2.87     14.94 o 
  -6   8   2        3.12       12.31     16.82 o 
  -5   8   2        2.63        9.18     11.00 o 
  -4   8   2        7.95       21.76     22.39 o 
  -3   8   2        7.44        9.04     20.85 o 
  -2   8   2      259.68      210.77     20.30 o 
  -1   8   2       10.61       13.16      8.62 o 
   0   8   2      117.59      159.62     17.94 o 
   1   8   2        2.35        1.53      9.31 o 
   2   8   2       31.05       -4.33     15.43 o 
   3   8   2        3.22       -2.85     12.56 o 
   4   8   2       48.82       23.67     19.41 o 
   5   8   2        0.71       -5.29     29.84 o 
  -4   9   2        9.25       10.86     13.23 o 
  -3   9   2        0.68       26.98     13.68 o 
  -2   9   2        9.87        0.90     21.09 o 
  -1   9   2       83.67       78.00     10.46 o 
   0   9   2        0.05        0.11     11.03 o 
   1   9   2       53.88       17.92     18.83 o 
   2   9   2        4.91       17.08     20.56 o 
   3   9   2        3.47       15.61     19.49 o 
  -1  10   2        1.40       45.57     28.77 o 
   0  10   2       98.54      189.30     39.84 o 
  -1 -10   3        0.10        9.03     33.60 o 
   0 -10   3        0.46      -15.60     17.99 o 
   1 -10   3        0.01      -12.52     12.52 o 
   2 -10   3       32.39       69.41     18.78 o 
  -4  -9   3        0.22      -18.80     18.80 o 
  -3  -9   3       19.48       26.96     15.19 o 
  -2  -9   3        7.38        2.75     14.22 o 
  -1  -9   3       89.90       86.85     39.09 o 
   0  -9   3        7.43       19.30     11.98 o 
   1  -9   3      203.08      272.74     33.10 o 
   2  -9   3       64.22       48.98     16.10 o 
   3  -9   3       28.29       34.57     14.97 o 
   4  -9   3        0.53        3.72     13.67 o 
  -5  -8   3        6.53       32.44     18.32 o 
  -4  -8   3       76.06      103.89     19.41 o 
  -3  -8   3       17.19       12.06      9.65 o 
  -2  -8   3      100.17      109.64     14.52 o 
  -1  -8   3        1.68        9.29      8.84 o 
   0  -8   3        6.71       11.40     10.19 o 
   1  -8   3       18.54       13.51     12.06 o 
   2  -8   3      157.59      115.28     17.53 o 
   3  -8   3      153.00      170.20     19.33 o 
   4  -8   3       80.09       76.99     15.58 o 
   5  -8   3        9.39        3.12     12.28 o 
   6  -8   3       13.97       26.73     13.26 o 
  -6  -7   3        2.66      -10.60     10.60 o 
  -5  -7   3       43.95       25.66     11.05 o 
  -4  -7   3       11.12       -0.58      8.19 o 
  -3  -7   3      286.76      298.03     15.57 o 
  -2  -7   3      104.18      116.58     11.17 o 
  -1  -7   3      286.77      291.64     14.65 o 
   0  -7   3        0.59        6.47      7.43 o 
   1  -7   3        1.10       17.60      6.89 o 
   2  -7   3        0.05       -8.32      8.32 o 
   3  -7   3      226.48      208.02     15.31 o 
   4  -7   3      159.41      155.79     13.62 o 
   5  -7   3      120.79      126.78     13.02 o 
   6  -7   3       26.44       54.10     12.91 o 
   7  -7   3       15.04       10.94     11.27 o 
  -7  -6   3        4.32       -5.97     10.87 o 
  -6  -6   3       38.35       34.90     11.24 o 
  -5  -6   3       11.87       15.37      8.05 o 
  -4  -6   3       88.78       72.68      8.39 o 
  -3  -6   3       25.67       26.64      7.82 o 
  -2  -6   3      776.35      732.36     19.68 o 
  -1  -6   3        0.02        0.89      5.30 o 
   0  -6   3      549.00      516.50     16.58 o 
   1  -6   3       81.15       88.34      6.44 o 
   2  -6   3       19.64       25.68      7.75 o 
   3  -6   3        9.64       10.66      7.36 o 
   4  -6   3       70.33      132.43     15.49 o 
   5  -6   3      100.82      112.72     10.62 o 
   6  -6   3        0.04       -4.88      8.66 o 
   7  -6   3       25.32       38.20     10.78 o 
  -8  -5   3        9.90        2.85     11.74 o 
  -7  -5   3        7.05       -9.30      9.30 o 
  -6  -5   3      120.62      122.78     14.99 o 
  -5  -5   3       94.30      110.95      8.80 o 
  -4  -5   3       20.68       41.24      6.81 o 
  -3  -5   3       22.11       18.56      6.40 o 
  -2  -5   3       84.55       77.80      6.10 o 
  -1  -5   3      692.58      649.01     12.98 o 
   0  -5   3       30.34       30.79      4.55 o 
   1  -5   3     1042.25      934.46     15.10 o 
   2  -5   3      259.90      257.46      8.40 o 
   3  -5   3      906.05      833.47     17.02 o 
   4  -5   3       15.46       10.22      5.79 o 
   5  -5   3        4.85        2.57      9.96 o 
   6  -5   3       64.80       63.09     10.14 o 
   7  -5   3       14.65       13.20      6.81 o 
   8  -5   3        9.97       14.44     11.00 o 
  -8  -4   3        0.69       -4.38     10.01 o 
  -7  -4   3        0.11       -6.28      9.35 o 
  -6  -4   3      184.52      194.95     12.68 o 
  -5  -4   3       64.41       66.67      7.66 o 
  -4  -4   3     1776.66     1750.21     25.31 o 
  -3  -4   3       31.16       31.33      4.06 o 
  -2  -4   3      253.22      212.98      6.63 o 
  -1  -4   3       30.33       27.27      4.18 o 
   0  -4   3     3685.72     4531.10     56.40 o 
   1  -4   3      611.52      593.96      9.85 o 
   2  -4   3     2758.53     2862.92     41.65 o 
   3  -4   3     1044.44      991.43     18.25 o 
   4  -4   3      475.88      475.75     11.81 o 
   5  -4   3      118.08      130.47      7.19 o 
   6  -4   3        1.42       -4.31      5.18 o 
   7  -4   3        9.92       12.81      6.07 o 
   8  -4   3        7.00       25.54     10.77 o 
  -9  -3   3       11.97        3.64     10.67 o 
  -8  -3   3        4.06       -2.24      9.36 o 
  -7  -3   3       27.88       40.85     10.43 o 
  -6  -3   3        4.61        6.32      7.26 o 
  -5  -3   3       63.60       56.58      5.90 o 
  -4  -3   3      225.23      236.61      8.44 o 
  -3  -3   3     2003.80     1844.95     24.17 o 
  -2  -3   3      721.23      678.83     10.56 o 
  -1  -3   3     4790.94     5307.06     57.35 o 
   0  -3   3       37.02       48.62      3.80 o 
   1  -3   3      996.87     1198.17     23.57 o 
   2  -3   3      444.47      389.00      9.11 o 
   3  -3   3        3.06        2.15      2.89 o 
   4  -3   3      161.94      161.71      6.51 o 
   5  -3   3      219.97      207.09     10.12 o 
   6  -3   3        0.78        6.46      4.85 o 
   7  -3   3       16.88       18.69      5.87 o 
   8  -3   3        1.84       -7.40      8.60 o 
   9  -3   3        0.01       -0.73     10.57 o 
  -9  -2   3       18.63       18.98     13.79 o 
  -8  -2   3       10.73       -2.15      8.56 o 
  -7  -2   3       70.15       97.74     15.85 o 
  -6  -2   3       50.48       51.32      6.58 o 
  -5  -2   3       40.49       41.16      4.52 o 
  -4  -2   3       89.26       85.66      6.89 o 
  -3  -2   3      386.92      390.70      7.74 o 
  -2  -2   3      803.07      688.02      9.75 o 
  -1  -2   3     2136.18     2227.86     24.60 o 
   0  -2   3     1831.16     1954.83     30.43 o 
   1  -2   3     1868.40     1864.54     21.62 o 
   2  -2   3        3.61        2.40      2.55 o 
   3  -2   3       54.31       78.40      3.93 o 
   4  -2   3       53.80       57.34      3.83 o 
   5  -2   3       64.27       65.62      3.98 o 
   6  -2   3        0.27       -2.54      4.52 o 
   7  -2   3        8.04        9.63      5.38 o 
   8  -2   3        1.11        1.20      9.63 o 
   9  -2   3        0.82      -10.50     11.07 o 
  -9  -1   3        2.87       -8.60      8.60 o 
  -8  -1   3        8.31        6.17      8.14 o 
  -7  -1   3       16.42        6.37      4.51 o 
  -6  -1   3       58.90       62.63      7.04 o 
  -5  -1   3        6.82        5.71      3.58 o 
  -4  -1   3        9.72       22.67      3.04 o 
  -3  -1   3      202.10      188.40      5.21 o 
  -2  -1   3       35.54       31.48      2.40 o 
  -1  -1   3     6317.14     7074.84     78.08 o 
   0  -1   3       25.18       23.79      1.60 o 
   1  -1   3     6275.15     6893.18     72.76 o 
   2  -1   3      509.51      510.80      8.59 o 
   3  -1   3      348.55      359.24     10.24 o 
   4  -1   3      219.68      200.71      5.87 o 
   5  -1   3        7.53        8.47      3.47 o 
   6  -1   3      225.91      228.38      7.37 o 
   7  -1   3       16.23        7.59      5.73 o 
   8  -1   3        7.19       21.41     10.04 o 
   9  -1   3       11.14       -1.12     22.12 o 
  -9   0   3        4.51       11.59      9.69 o 
  -8   0   3       19.30       31.84      6.02 o 
  -7   0   3        2.18       -1.15      4.38 o 
  -6   0   3       33.64       40.70      4.40 o 
  -5   0   3       15.17       18.15      4.98 o 
  -4   0   3      726.19      669.33     16.24 o 
  -3   0   3        0.49       -2.70      3.19 o 
  -2   0   3       36.74       30.65      8.51 o 
  -1   0   3       38.23       34.09      1.62 o 
   0   0   3      565.53      631.71      8.66 o 
   1   0   3      128.94      110.10      3.01 o 
   2   0   3     1527.58     1526.32     18.99 o 
   3   0   3       16.25       12.54      2.36 o 
   4   0   3        0.64       -1.57      3.58 o 
   5   0   3       21.64       18.60      4.55 o 
   6   0   3      260.32      251.17      9.80 o 
   7   0   3        0.42        1.84      7.98 o 
   8   0   3       22.08       17.54      8.69 o 
   9   0   3        1.52       -5.03     10.75 o 
  -9   1   3       12.90       18.97      9.31 o 
  -8   1   3       60.11       71.60      6.91 o 
  -7   1   3       45.60       61.98     18.68 o 
  -6   1   3       10.89       -0.73     12.20 o 
  -5   1   3       11.06       18.84     10.47 o 
  -4   1   3      384.85      358.53     25.37 o 
  -2   1   3        3.93       45.70      5.54 o 
   0   1   3       40.65       35.22      2.38 o 
   1   1   3      170.54      185.15      4.11 o 
   2   1   3     1510.83     1432.28     18.27 o 
   3   1   3      328.19      302.46      8.33 o 
   4   1   3      278.58      269.16     13.36 o 
   5   1   3      432.21      430.88     11.86 o 
   6   1   3        8.67        3.21      6.58 o 
   7   1   3        3.62        4.11      8.10 o 
   8   1   3       32.29       34.64     10.43 o 
   9   1   3        1.48       14.29     11.17 o 
  -9   2   3        0.36      -12.80     16.10 o 
  -8   2   3        1.15       -9.57     13.97 o 
  -7   2   3       46.69       50.07     18.05 o 
  -6   2   3       69.18       60.00     16.78 o 
  -5   2   3      249.78      271.38     24.80 o 
  -4   2   3      120.49      115.24     14.74 o 
  -3   2   3       76.44       95.30      6.91 o 
  -2   2   3       24.13       19.50      2.11 o 
  -1   2   3      158.46      149.80      3.34 o 
   0   2   3        0.44        2.28      1.50 o 
   1   2   3       12.46       11.57      2.18 o 
   2   2   3       14.45       -1.74      2.55 o 
   3   2   3        8.07       12.57      3.61 o 
   4   2   3       43.16       46.99      5.46 o 
   5   2   3        0.99       -3.29      5.10 o 
   6   2   3       15.95       12.82     12.00 o 
   7   2   3       25.38       24.56      9.91 o 
   8   2   3        1.47       -8.74      8.74 o 
  -8   3   3        8.06        6.10     16.57 o 
  -7   3   3        7.17        8.50     14.97 o 
  -6   3   3      100.08      109.26     19.90 o 
  -5   3   3        0.77       19.10     12.70 o 
  -4   3   3       59.88       65.94      5.45 o 
  -3   3   3      147.09      154.95      4.89 o 
  -2   3   3      390.49      347.48      8.79 o 
  -1   3   3      104.00      134.16      3.81 o 
   0   3   3       42.65       57.80      3.49 o 
   1   3   3       77.14      108.03      4.76 o 
   2   3   3      362.39      362.67      7.70 o 
   3   3   3       53.65       57.13      4.77 o 
   4   3   3        8.43        3.65      4.26 o 
   5   3   3        0.06       -0.33      5.89 o 
   6   3   3       22.22       29.50      8.38 o 
   7   3   3        0.74       -3.40      8.76 o 
   8   3   3        3.10        0.61     10.58 o 
  -5   4   3        1.71       -3.58      3.58 o 
  -4   4   3        3.03       -3.65      3.65 o 
  -3   4   3       25.12       19.98      4.10 o 
  -2   4   3       10.95        3.41      4.22 o 
  -1   4   3        3.17        5.48      3.08 o 
   0   4   3      199.35      177.05      6.29 o 
   1   4   3       13.11        8.16      3.37 o 
   2   4   3      711.62      615.11     11.87 o 
   3   4   3       43.44       36.53      5.64 o 
   4   4   3       48.96       56.68      6.63 o 
   5   4   3        0.02       -0.01      5.52 o 
   6   4   3        3.09       -0.15      7.62 o 
   7   4   3        1.85        8.34     11.87 o 
   8   4   3        0.43       -2.18     11.01 o 
  -8   5   3       22.98       20.87      8.90 o 
  -7   5   3        4.86        2.12      9.55 o 
  -6   5   3        3.26        1.22      6.86 o 
  -5   5   3      201.54      198.40      9.12 o 
  -4   5   3      168.11      158.45      7.95 o 
  -3   5   3      172.45      169.00      8.07 o 
  -2   5   3       86.07       80.29      5.95 o 
  -1   5   3        1.04        9.99      4.52 o 
   0   5   3        9.24        7.65      3.13 o 
   1   5   3      265.17      234.38      8.25 o 
   2   5   3       45.99       48.81      5.27 o 
   3   5   3      412.16      371.98     10.72 o 
   4   5   3      182.20      214.23      9.63 o 
   5   5   3        9.91       32.44      7.82 o 
   6   5   3       17.42       16.24      9.11 o 
   7   5   3       13.87       17.82     11.71 o 
  -7   6   3        2.46       -6.83      9.03 o 
  -6   6   3       68.72       88.27     20.72 o 
  -5   6   3       15.89       14.22      7.39 o 
  -4   6   3      200.71      204.92     11.18 o 
  -3   6   3       65.53       62.58      8.70 o 
  -2   6   3     2666.73     2428.80     48.42 o 
  -1   6   3       60.15       68.15      6.88 o 
   0   6   3     2440.28     2687.57     44.57 o 
   1   6   3       15.48       11.69      6.01 o 
   2   6   3       49.33       63.80      6.52 o 
   3   6   3        0.17        4.73      5.80 o 
   4   6   3      248.28      258.85     12.22 o 
   5   6   3        0.44       -9.12      9.82 o 
   6   6   3       55.52       63.91     22.79 o 
   7   6   3        0.70       -1.14     16.95 o 
  -7   7   3        6.03       -0.12     15.34 o 
  -6   7   3      120.68      148.89     27.62 o 
  -5   7   3        0.44       -1.48      7.51 o 
  -4   7   3        3.33        7.41      8.89 o 
  -3   7   3        0.63        6.73      8.83 o 
  -2   7   3       49.48       34.71     11.63 o 
  -1   7   3       14.51       28.75      7.68 o 
   0   7   3        9.97       18.12      9.30 o 
   1   7   3      126.64      122.09     11.24 o 
   2   7   3       13.83        9.61     11.56 o 
   3   7   3       70.59       66.35     16.56 o 
   4   7   3       28.96       29.23     15.65 o 
   5   7   3        2.45      -27.54     27.54 o 
   6   7   3       53.56       57.09     17.22 o 
  -6   8   3       12.64       23.82     11.80 o 
  -5   8   3       22.62       40.25     12.95 o 
  -4   8   3       60.72       76.82     14.85 o 
  -3   8   3        1.43        6.00     11.22 o 
  -2   8   3        8.32       15.36     15.39 o 
  -1   8   3       12.75       11.63     11.39 o 
   0   8   3      330.62      368.62     21.04 o 
   1   8   3        0.51      -13.19     13.19 o 
   2   8   3      115.04      113.93     15.56 o 
   3   8   3       10.39        9.95     18.80 o 
   4   8   3        8.70        7.62     18.90 o 
   5   8   3       11.17      -28.21     28.21 o 
  -4   9   3       52.31       44.52     17.19 o 
  -3   9   3       46.68       42.50     19.81 o 
  -2   9   3        7.14        7.90     22.09 o 
  -1   9   3        4.67       -8.15     13.74 o 
   0   9   3        0.05      -15.67     15.67 o 
   1   9   3       55.04      102.45     22.78 o 
   2   9   3       20.61       39.10     21.19 o 
   3   9   3       50.43       68.90     16.68 o 
  -1 -10   4        0.06       46.19     22.02 o 
   0 -10   4       77.87      136.18     23.39 o 
   1 -10   4        9.69        1.34     13.66 o 
   2 -10   4       22.13        7.08     15.12 o 
  -4  -9   4        0.04      -18.45     18.45 o 
  -3  -9   4      172.52      185.77     18.85 o 
  -2  -9   4        2.05        0.30     12.85 o 
  -1  -9   4      111.34      125.92     22.69 o 
   0  -9   4        0.81      -10.07     10.07 o 
   1  -9   4       70.74      128.89     14.58 o 
   2  -9   4       16.03       11.94     22.04 o 
   3  -9   4      167.05      175.47     21.05 o 
   4  -9   4       43.60       80.77     35.17 o 
  -5  -8   4       18.10        3.49     11.52 o 
  -4  -8   4       13.35        6.27     11.59 o 
  -3  -8   4       41.71       53.77     16.28 o 
  -2  -8   4      260.90      224.34     20.30 o 
  -1  -8   4        7.41        5.29     10.61 o 
   0  -8   4      463.34      543.06     21.93 o 
   1  -8   4       74.13       89.62     11.55 o 
   2  -8   4       33.53       24.23     13.22 o 
   3  -8   4        0.08       16.83     15.35 o 
   4  -8   4       22.89       27.57     12.72 o 
   5  -8   4      110.79      127.32     23.58 o 
   6  -8   4       18.99       15.47     21.96 o 
  -6  -7   4        6.62        8.09     10.69 o 
  -5  -7   4       55.85       71.04     11.57 o 
  -4  -7   4        3.71       -5.94     10.85 o 
  -3  -7   4       59.14       40.18     10.03 o 
  -2  -7   4       35.02       29.43      8.09 o 
  -1  -7   4      507.97      452.79     17.35 o 
   0  -7   4       33.12       33.91      9.39 o 
   1  -7   4      401.80      378.81     14.83 o 
   2  -7   4      109.09       97.46     16.27 o 
   3  -7   4       38.14       44.90     12.66 o 
   4  -7   4        1.06       -1.23     10.17 o 
   5  -7   4        1.36        2.21      8.79 o 
   6  -7   4       77.42       84.75     13.90 o 
   7  -7   4        1.09       17.00     26.74 o 
  -7  -6   4        9.91        9.43     12.05 o 
  -6  -6   4       54.98       52.53     12.17 o 
  -5  -6   4       38.15       37.86      8.88 o 
  -4  -6   4      860.40      823.51     19.84 o 
  -3  -6   4        7.40        6.15      7.12 o 
  -2  -6   4      194.89      182.77      9.46 o 
  -1  -6   4       25.83       30.79      5.96 o 
   0  -6   4      433.67      455.88     12.63 o 
   1  -6   4       40.12       44.92      7.31 o 
   2  -6   4      862.78      783.55     21.37 o 
   3  -6   4      150.90      156.95     17.13 o 
   4  -6   4      218.84      220.72     21.47 o 
   5  -6   4       44.98       35.25      8.76 o 
   6  -6   4        0.22       -2.03      8.74 o 
   7  -6   4        9.28        6.13      9.97 o 
  -8  -5   4        1.84       -6.08     11.02 o 
  -7  -5   4        0.34       -9.38      9.38 o 
  -6  -5   4       18.00        4.38      8.35 o 
  -5  -5   4      104.11      117.08     10.29 o 
  -4  -5   4      287.63      301.94     10.88 o 
  -3  -5   4      745.38      690.64     14.92 o 
  -2  -5   4       56.09       60.38      5.85 o 
  -1  -5   4        2.46       32.50      6.51 o 
   0  -5   4        3.55        9.14      4.13 o 
   1  -5   4      588.31      539.83     10.83 o 
   2  -5   4      261.87      264.38      8.67 o 
   3  -5   4      189.78      166.27      8.85 o 
   4  -5   4      275.82      271.58     13.40 o 
   5  -5   4       54.42       57.46      6.74 o 
   6  -5   4       10.56       22.32      9.29 o 
   7  -5   4        1.42       15.31      8.97 o 
   8  -5   4       10.52        9.92      6.83 o 
  -8  -4   4        7.26       29.80     11.72 o 
  -7  -4   4       11.17        5.25     11.13 o 
  -6  -4   4        3.88       -6.34      7.15 o 
  -5  -4   4       71.39       79.58      8.00 o 
  -4  -4   4      149.31      146.81      6.57 o 
  -3  -4   4       57.96       59.94      4.96 o 
  -2  -4   4     1593.79     1578.75     21.61 o 
  -1  -4   4      112.25      141.01      5.68 o 
   0  -4   4       10.21        2.99      2.75 o 
   1  -4   4       44.61       63.37      3.91 o 
   2  -4   4      861.86      861.11     15.43 o 
   3  -4   4        3.80        3.48      3.85 o 
   4  -4   4      232.08      241.24      7.86 o 
   5  -4   4      123.89      142.03      7.94 o 
   6  -4   4       51.16       49.91      7.28 o 
   7  -4   4       64.10       80.39     23.29 o 
   8  -4   4        0.03        9.51     19.75 o 
  -9  -3   4        3.67      -10.10     10.10 o 
  -8  -3   4       34.68       52.91     12.29 o 
  -7  -3   4       56.55       59.87     11.12 o 
  -6  -3   4        2.10       -4.66      6.74 o 
  -5  -3   4      437.46      465.63     12.01 o 
  -4  -3   4        6.19        7.42      4.29 o 
  -3  -3   4      238.43      254.50      6.52 o 
  -2  -3   4      186.63      189.29      5.36 o 
  -1  -3   4     1635.14     1604.06     19.87 o 
   0  -3   4       70.15       90.08      4.03 o 
   1  -3   4     3795.32     3946.13     46.72 o 
   2  -3   4     1054.07     1034.40     16.75 o 
   3  -3   4      579.07      607.27     11.13 o 
   4  -3   4       19.29       14.27      4.48 o 
   5  -3   4        9.52       10.82      5.03 o 
   6  -3   4       91.55       89.50      7.77 o 
   7  -3   4       15.55       23.82      8.25 o 
   8  -3   4        7.15       11.67      9.28 o 
  -9  -2   4        4.44       11.25     12.26 o 
  -8  -2   4        9.99        6.44      9.75 o 
  -7  -2   4        0.38        1.29      8.15 o 
  -6  -2   4       12.25       14.14      5.55 o 
  -5  -2   4        2.56        2.64      3.95 o 
  -4  -2   4       18.39       11.89      3.43 o 
  -3  -2   4      471.34      458.79      8.47 o 
  -2  -2   4      152.36      154.62      4.20 o 
  -1  -2   4      808.43      900.02     24.68 o 
   0  -2   4      217.65      225.13      4.88 o 
   1  -2   4       16.29       13.52      2.32 o 
   2  -2   4      338.27      361.47     10.71 o 
   3  -2   4      249.22      223.65      6.49 o 
   4  -2   4      168.13      158.96      5.38 o 
   5  -2   4        3.55        1.74      3.59 o 
   6  -2   4       60.33       58.30      5.11 o 
   7  -2   4        4.84       -0.26      9.83 o 
   8  -2   4        7.39        0.53     10.27 o 
   9  -2   4        0.38       -9.35     30.52 o 
  -9  -1   4        2.34       -1.57     12.71 o 
  -8  -1   4       43.55       40.58     10.60 o 
  -7  -1   4       58.71       63.81      7.79 o 
  -6  -1   4        0.74        2.28      4.15 o 
  -5  -1   4       71.53       63.09      4.57 o 
  -4  -1   4      145.31      145.20      5.44 o 
  -3  -1   4      841.22      764.26     11.84 o 
  -2  -1   4      614.04      571.58      8.81 o 
  -1  -1   4       51.34       50.24      4.82 o 
   0  -1   4       10.40       11.51      1.92 o 
   1  -1   4      508.56      525.64     24.12 o 
   2  -1   4      123.80      153.42      5.34 o 
   3  -1   4       16.09       15.54      2.91 o 
   4  -1   4      140.37      126.69      7.06 o 
   5  -1   4        2.82       -1.28      3.96 o 
   6  -1   4        0.13        3.06      4.24 o 
   7  -1   4        4.15        9.57      8.42 o 
   8  -1   4       11.79        9.39      9.30 o 
   9  -1   4        0.76        1.27     10.36 o 
  -9   0   4        2.85       -2.19      9.29 o 
  -8   0   4        0.00       -1.03      7.64 o 
  -7   0   4       15.08       26.77      4.85 o 
  -6   0   4       31.93       50.50      4.86 o 
  -5   0   4        2.70       -4.19      4.96 o 
  -4   0   4      297.70      257.44     11.25 o 
  -3   0   4        9.49       10.37      3.48 o 
  -2   0   4     2878.31     2765.45     38.76 o 
  -1   0   4        1.48        1.28      2.25 o 
   0   0   4        0.83        0.00      1.65 o 
   1   0   4       39.79       37.79      2.75 o 
   2   0   4        5.24        3.95      2.18 o 
   3   0   4      215.74      211.40      6.46 o 
   4   0   4        0.63       -1.02      3.45 o 
   5   0   4        0.04        1.19      5.48 o 
   6   0   4       14.28        8.84      5.16 o 
   7   0   4        2.23        4.88      7.60 o 
   8   0   4       23.51       33.21     10.97 o 
   9   0   4        0.04       -2.00     10.93 o 
  -9   1   4        0.91       -7.04      8.22 o 
  -8   1   4       11.23       57.28     18.80 o 
  -7   1   4        0.37        8.27     13.07 o 
  -6   1   4      245.47      225.24     24.45 o 
  -5   1   4      254.80      241.78     22.83 o 
  -4   1   4      156.76      145.57     15.75 o 
  -3   1   4      796.77      789.47     38.83 o 
  -2   1   4      685.32      683.47     15.61 o 
  -1   1   4        0.44        7.73      2.55 o 
   0   1   4       37.81       38.59      3.26 o 
   1   1   4      774.41      678.65      9.12 o 
   2   1   4      242.75      232.35      5.38 o 
   3   1   4      827.34      838.17     12.73 o 
   4   1   4       29.72       25.87      4.09 o 
   5   1   4        2.99       24.31      4.72 o 
   6   1   4       66.38       82.96      8.65 o 
   7   1   4       35.76       37.27     11.72 o 
   8   1   4        0.09       -8.81      8.81 o 
   9   1   4        0.00        0.70     12.52 o 
  -9   2   4        0.61       38.51     20.80 o 
  -8   2   4       13.34        0.47     13.84 o 
  -7   2   4       13.95       12.64     13.80 o 
  -6   2   4      122.09      120.75     20.00 o 
  -5   2   4       12.83       -3.40      9.87 o 
  -4   2   4     2018.85     1973.28     85.40 o 
  -3   2   4      357.70      362.73     10.74 o 
  -2   2   4     3087.15     3122.19     40.72 o 
  -1   2   4        1.16       -1.29      1.69 o 
   0   2   4       13.09       18.92      2.50 o 
   1   2   4       29.36       29.33      2.40 o 
   2   2   4       38.64       32.58      3.65 o 
   3   2   4      133.54      144.23      5.16 o 
   4   2   4       12.15        8.21      3.86 o 
   5   2   4        5.95        4.28      5.29 o 
   6   2   4        0.06        5.36      7.14 o 
   7   2   4        6.92       11.97      9.16 o 
   8   2   4        0.34        4.53      9.94 o 
  -9   3   4        0.45      -13.97     15.90 o 
  -8   3   4       15.88       18.51     17.24 o 
  -7   3   4       23.90        1.90     13.01 o 
  -6   3   4        0.94       -5.00     10.70 o 
  -5   3   4       17.73       15.87     11.84 o 
  -4   3   4      172.89      178.73      7.92 o 
  -3   3   4       77.78       69.12      3.83 o 
  -2   3   4      497.90      470.50      9.95 o 
  -1   3   4     1525.81     1528.21     18.66 o 
   0   3   4        4.71        4.39      2.86 o 
   1   3   4      645.48      742.03     12.06 o 
   2   3   4       33.24       26.96      3.35 o 
   3   3   4        0.59       -3.18      3.18 o 
   4   3   4       54.60       48.23      5.12 o 
   5   3   4        5.96        4.91      5.96 o 
   6   3   4        3.67        8.64      7.79 o 
   7   3   4        1.58       -2.56      9.45 o 
   8   3   4        5.67       14.48     11.15 o 
  -5   4   4        0.06       -3.65      3.65 o 
  -4   4   4       67.98       58.00      5.23 o 
  -3   4   4       22.92       23.14      4.14 o 
  -2   4   4       89.63       65.62      4.88 o 
  -1   4   4       31.22       35.96      3.40 o 
   0   4   4       13.92       23.35      3.32 o 
   1   4   4       23.23       34.87      3.72 o 
   2   4   4      458.82      428.96      9.82 o 
   3   4   4       39.74       40.94      5.22 o 
   4   4   4      199.02      199.35      8.95 o 
   5   4   4       47.83       66.08      7.34 o 
   6   4   4        0.43        9.58      8.58 o 
   7   4   4        1.97        4.36     10.29 o 
   8   4   4        8.02        2.25     11.25 o 
  -8   5   4       11.68       22.14      8.60 o 
  -7   5   4        0.79       -4.46      5.65 o 
  -6   5   4       62.51       67.62      9.44 o 
  -5   5   4       12.26       11.06      6.79 o 
  -4   5   4        2.67       -3.42      6.25 o 
  -3   5   4      284.80      277.78      9.42 o 
  -2   5   4       53.92       58.79      5.75 o 
  -1   5   4      201.54      212.83      7.59 o 
   0   5   4        3.72        1.61      3.14 o 
   1   5   4        0.21        1.04      3.80 o 
   2   5   4       24.33       24.55      4.82 o 
   3   5   4      216.66      193.97      8.29 o 
   4   5   4       70.52       70.37      7.57 o 
   5   5   4      173.15      164.43     11.97 o 
   6   5   4       81.36       85.82     13.03 o 
   7   5   4        4.54       17.58     11.33 o 
  -7   6   4        7.20       12.84     10.70 o 
  -6   6   4       57.97       66.09     14.91 o 
  -5   6   4       11.07       22.27      9.49 o 
  -4   6   4      200.79      184.66     10.85 o 
  -3   6   4       13.33       -0.79      6.95 o 
  -2   6   4      290.86      267.23     12.73 o 
  -1   6   4       35.00       34.26      6.57 o 
   0   6   4     2794.79     3025.07     49.48 o 
   1   6   4        0.61       -4.60      4.72 o 
   2   6   4     1586.36     1486.91     24.85 o 
   3   6   4       10.19        7.97      8.30 o 
   4   6   4       18.50        8.65      9.35 o 
   5   6   4        0.98       -8.09     11.30 o 
   6   6   4       44.70       67.22     19.45 o 
  -7   7   4        0.02       12.21      9.47 o 
  -6   7   4       26.04       33.98     16.84 o 
  -5   7   4        0.01       10.54      7.76 o 
  -4   7   4      126.20      119.03     16.94 o 
  -3   7   4        3.98        4.13     10.55 o 
  -2   7   4        4.29       31.38     11.43 o 
  -1   7   4        0.46        3.21      7.34 o 
   0   7   4        9.81       12.37      8.82 o 
   1   7   4       56.36       51.28     10.60 o 
   2   7   4      187.22      150.45     14.89 o 
   3   7   4      134.61      143.05     19.02 o 
   4   7   4       92.14       89.53     16.32 o 
   5   7   4       27.18       -3.51     16.53 o 
   6   7   4        0.49       -6.13     27.14 o 
  -6   8   4        8.88       51.58     21.47 o 
  -5   8   4        7.03       30.43     12.47 o 
  -4   8   4      154.28      149.49     21.17 o 
  -3   8   4       39.52       53.22     14.20 o 
  -2   8   4      353.71      302.01     23.66 o 
  -1   8   4        5.70        4.62     11.07 o 
   0   8   4       16.21       17.53     11.61 o 
   1   8   4        2.94      -12.51     12.75 o 
   2   8   4      105.64      100.52     14.99 o 
   3   8   4        0.04      -11.92     12.53 o 
   4   8   4       47.06       52.73     25.23 o 
  -4   9   4        7.24       13.19     13.22 o 
  -3   9   4       94.87      130.72     19.26 o 
  -2   9   4       22.98       27.51     14.30 o 
  -1   9   4      148.35      152.61     24.12 o 
   0   9   4        1.54       13.05     17.61 o 
   1   9   4       38.81       37.64     20.78 o 
   2   9   4        0.43      -19.33     19.33 o 
   3   9   4        8.37        7.63     17.84 o 
  -1 -10   5        0.05      -19.78     19.78 o 
   0 -10   5       35.25        5.41     47.87 o 
   1 -10   5        2.92       43.81     35.64 o 
   2 -10   5        2.96        3.14     15.71 o 
  -4  -9   5        0.19       -4.32     19.37 o 
  -3  -9   5       30.92       62.07     15.71 o 
  -2  -9   5       10.73       15.83     13.75 o 
  -1  -9   5      506.03      566.36     37.57 o 
   0  -9   5       40.86       40.70     18.32 o 
   1  -9   5      381.40      331.14     19.58 o 
   2  -9   5       44.69       21.56     14.58 o 
   3  -9   5        1.86        5.80     12.96 o 
   4  -9   5        6.05        7.35     13.99 o 
  -5  -8   5       12.02       -4.23     12.13 o 
  -4  -8   5       55.97       38.76     13.57 o 
  -3  -8   5        0.10        5.17     11.90 o 
  -2  -8   5        6.08       -7.29     14.93 o 
  -1  -8   5        8.95        7.98     13.26 o 
   0  -8   5      142.20      124.83     12.92 o 
   1  -8   5       23.95       26.12     10.23 o 
   2  -8   5      343.71      361.45     25.71 o 
   3  -8   5       50.21       54.24     20.93 o 
   4  -8   5       62.06       66.13     18.63 o 
   5  -8   5        0.47      -11.63     11.63 o 
   6  -8   5        1.30        8.60     24.50 o 
  -6  -7   5       15.16       13.83     11.71 o 
  -5  -7   5       91.92       93.54     20.47 o 
  -4  -7   5       63.99       75.99     10.30 o 
  -3  -7   5      353.03      367.31     18.90 o 
  -2  -7   5       16.82       17.60      7.58 o 
  -1  -7   5        1.31       23.39      8.49 o 
   0  -7   5       14.02       13.43      8.27 o 
   1  -7   5      344.19      301.58     13.01 o 
   2  -7   5       21.84       29.58     12.57 o 
   3  -7   5      167.09      192.10     18.30 o 
   4  -7   5      134.07      155.06     16.88 o 
   5  -7   5        0.68       -9.79      9.79 o 
   6  -7   5       26.73       29.00     12.31 o 
  -7  -6   5        1.62        4.05     11.47 o 
  -6  -6   5        2.71       -6.37      9.57 o 
  -5  -6   5       29.23       28.48      8.62 o 
  -4  -6   5       94.94      107.18      9.12 o 
  -3  -6   5        0.96        7.74      7.38 o 
  -2  -6   5     1197.74     1035.41     20.93 o 
  -1  -6   5       77.16       80.34      6.61 o 
   0  -6   5      298.46      276.35      9.55 o 
   1  -6   5        2.43       -0.10      5.09 o 
   2  -6   5       47.32       57.43      8.38 o 
   3  -6   5       48.76       59.10      9.18 o 
   4  -6   5       76.30       75.92     10.33 o 
   5  -6   5       89.12       90.57     13.74 o 
   6  -6   5       13.34       30.87     13.39 o 
   7  -6   5       22.21       38.40     11.32 o 
  -8  -5   5       16.71       27.21     12.86 o 
  -7  -5   5        0.35       -3.33     10.02 o 
  -6  -5   5       36.67       32.83      9.55 o 
  -5  -5   5       77.41       71.70     10.27 o 
  -4  -5   5        6.53       12.79      6.38 o 
  -3  -5   5      119.08      107.03      7.29 o 
  -2  -5   5       58.13       71.14      7.69 o 
  -1  -5   5      203.35      203.87      7.53 o 
   0  -5   5        7.17        6.78      4.19 o 
   1  -5   5       90.88      100.94      5.55 o 
   2  -5   5        6.95       10.52      4.88 o 
   3  -5   5        0.13        1.16      4.75 o 
   4  -5   5       54.12       63.37      7.04 o 
   5  -5   5        2.55       -5.95      6.56 o 
   6  -5   5      107.64      100.48     14.97 o 
   7  -5   5        3.57       15.02     17.70 o 
   8  -5   5       14.56       18.81     10.72 o 
  -8  -4   5        6.48       -5.89     10.36 o 
  -7  -4   5        3.11       -8.55      9.01 o 
  -6  -4   5      114.81      125.12     12.90 o 
  -5  -4   5        1.13        7.31      6.57 o 
  -4  -4   5      110.97       97.90      6.30 o 
  -3  -4   5      255.39      265.66      8.21 o 
  -2  -4   5      311.82      341.97     11.39 o 
  -1  -4   5      172.36      183.99      6.34 o 
   0  -4   5     3159.05     4109.88     51.77 o 
   1  -4   5       92.18       92.51      5.70 o 
   2  -4   5      182.54      185.68      7.86 o 
   3  -4   5       89.80       82.88      5.68 o 
   4  -4   5      100.32      112.29      6.54 o 
   5  -4   5        0.18        2.41      5.26 o 
   6  -4   5       16.00       10.96      5.11 o 
   7  -4   5       25.71       45.49     10.10 o 
   8  -4   5        1.61        2.83     15.92 o 
  -9  -3   5        0.97       -5.01     10.40 o 
  -8  -3   5        0.07       -2.12     10.41 o 
  -7  -3   5       12.61        0.45      8.79 o 
  -6  -3   5       23.88       13.93      7.14 o 
  -5  -3   5       45.90       51.53      6.03 o 
  -4  -3   5        7.47        4.15      4.74 o 
  -3  -3   5      449.39      441.05      9.51 o 
  -2  -3   5      268.55      257.65      6.18 o 
  -1  -3   5      550.29      711.64     18.38 o 
   0  -3   5        0.51        1.80      2.76 o 
   1  -3   5      651.55      684.48     18.09 o 
   2  -3   5        4.91        7.48      2.89 o 
   3  -3   5     1407.76     1364.62     22.79 o 
   4  -3   5      106.67      126.40     10.45 o 
   5  -3   5      297.06      297.09      9.75 o 
   6  -3   5        5.91        6.60      4.13 o 
   7  -3   5       14.22       24.20     10.08 o 
   8  -3   5        0.14        0.28      9.33 o 
  -9  -2   5       33.04       47.48     13.87 o 
  -8  -2   5        0.21       -8.04      8.04 o 
  -7  -2   5       24.83       22.92      9.00 o 
  -6  -2   5       49.87       52.48      7.21 o 
  -5  -2   5       50.02       51.37      4.96 o 
  -4  -2   5        3.83        1.53      3.37 o 
  -3  -2   5        1.07       -0.18      2.65 o 
  -2  -2   5        0.34        3.97      2.66 o 
  -1  -2   5        3.38        1.89      2.49 o 
   0  -2   5        1.04       -2.25      2.25 o 
   1  -2   5      135.89      130.68      3.76 o 
   2  -2   5       55.50       64.64      6.95 o 
   3  -2   5        4.47        5.84      3.06 o 
   4  -2   5       18.26       60.65      5.68 o 
   5  -2   5      204.63      206.61      8.30 o 
   6  -2   5        0.16        2.06      4.26 o 
   7  -2   5       22.05       32.52     14.21 o 
   8  -2   5        7.44       15.37     11.34 o 
   9  -2   5        0.02       -7.13     12.97 o 
  -9  -1   5        0.01        0.17      8.68 o 
  -8  -1   5        1.21       -4.71     12.78 o 
  -7  -1   5       11.77       11.83      5.58 o 
  -6  -1   5       54.15       61.67      5.30 o 
  -5  -1   5      305.32      332.01      9.03 o 
  -4  -1   5       80.59      128.54      9.22 o 
  -3  -1   5        2.93       -2.37      2.37 o 
  -2  -1   5      301.11      278.16      5.58 o 
  -1  -1   5     1741.76     1664.98     21.93 o 
   0  -1   5       27.10       28.82      2.56 o 
   1  -1   5     2326.15     2312.16     26.78 o 
   2  -1   5      111.24      113.92      3.60 o 
   3  -1   5     1101.53     1067.73     19.48 o 
   4  -1   5       32.59       35.63      4.74 o 
   5  -1   5       82.87       91.19      5.36 o 
   6  -1   5       21.37       30.84      5.21 o 
   7  -1   5       12.41       14.64      8.92 o 
   8  -1   5        0.02        5.73      9.86 o 
   9  -1   5        2.65        0.96     10.87 o 
  -9   0   5        0.04        2.01      9.41 o 
  -8   0   5        4.55        3.94      5.83 o 
  -7   0   5        7.07        1.94      5.15 o 
  -6   0   5       36.17       56.83      4.90 o 
  -5   0   5       87.84       80.21      4.89 o 
  -4   0   5     1814.49     1732.17     36.71 o 
  -3   0   5       43.68       44.43      3.02 o 
  -2   0   5      555.88      557.21      8.83 o 
  -1   0   5        0.56        0.74      2.12 o 
   0   0   5     2560.33     3013.18     37.75 o 
   1   0   5       54.27       54.53      2.87 o 
   2   0   5     1180.83     1065.03     15.64 o 
   3   0   5      227.51      209.26      7.19 o 
   4   0   5       39.14       35.38      4.72 o 
   5   0   5       63.82       79.87      5.74 o 
   6   0   5        5.42       13.19      5.67 o 
   7   0   5        2.08       -9.19      9.19 o 
   8   0   5        2.52       -6.67     10.16 o 
   9   0   5        0.22      -14.08     19.65 o 
  -9   1   5        0.45       -7.44      7.44 o 
  -8   1   5       10.91       20.94     15.34 o 
  -7   1   5        4.29       17.54     14.00 o 
  -6   1   5        6.88        5.70     12.20 o 
  -5   1   5       60.98       51.79     14.02 o 
  -4   1   5      479.49      447.28     16.56 o 
  -3   1   5     1180.45     1098.92     28.18 o 
  -2   1   5      479.51      462.86      8.40 o 
  -1   1   5     2457.56     2481.76     28.34 o 
   0   1   5        6.49        7.84      2.33 o 
   1   1   5      512.77      471.93      7.30 o 
   2   1   5       98.84      119.22     14.04 o 
   3   1   5        0.24        2.28      2.63 o 
   4   1   5       42.11       37.08      4.57 o 
   5   1   5        7.82        7.46      4.00 o 
   6   1   5       16.94       23.08      7.55 o 
   7   1   5       16.44       14.00      9.80 o 
   8   1   5       19.56       18.75     11.99 o 
  -9   2   5        6.04       28.97     19.97 o 
  -8   2   5       27.93       26.38     17.34 o 
  -7   2   5       10.27       15.77     13.74 o 
  -6   2   5       52.55       28.46     13.85 o 
  -5   2   5       17.17       14.41     11.67 o 
  -4   2   5      408.37      374.59     15.05 o 
  -3   2   5       91.12       97.66      3.87 o 
  -2   2   5     5604.11     5887.66     80.44 o 
  -1   2   5       72.23       68.00      2.60 o 
   0   2   5     4104.31     4653.94     60.93 o 
   1   2   5      275.12      273.02      5.87 o 
   2   2   5        1.31       -2.05      2.90 o 
   3   2   5       38.56       53.65      4.51 o 
   4   2   5       92.77       85.55      6.20 o 
   5   2   5       55.68       64.81      7.22 o 
   6   2   5        7.50        5.06      7.42 o 
   7   2   5        8.65        7.93      9.07 o 
   8   2   5        0.17       -2.87      9.97 o 
  -9   3   5       10.06        5.77     18.20 o 
  -8   3   5       41.23       32.28     18.54 o 
  -7   3   5        4.64       15.04     14.40 o 
  -6   3   5       24.20       16.94     13.47 o 
  -5   3   5      199.74      259.56     24.31 o 
  -4   3   5        5.01        2.69      3.53 o 
  -3   3   5      339.55      370.84      8.43 o 
  -2   3   5       27.84       17.42      3.82 o 
  -1   3   5        3.58       -2.44      2.51 o 
   0   3   5        4.47        5.28      2.99 o 
   1   3   5      314.56      348.19      7.60 o 
   2   3   5        0.18        1.60      3.10 o 
   3   3   5       17.18        5.82      4.59 o 
   4   3   5      123.83      124.03      6.75 o 
   5   3   5        9.12        8.23      6.23 o 
   6   3   5       48.61       61.57      9.87 o 
   7   3   5        0.09        5.65      9.61 o 
   8   3   5        0.16        3.06     13.48 o 
  -6   4   5       28.19       19.58      6.24 o 
  -5   4   5       51.26       52.89      5.90 o 
  -4   4   5       66.85       60.91      5.49 o 
  -3   4   5       19.88       11.82      4.27 o 
  -2   4   5      114.91      102.80      5.62 o 
  -1   4   5        0.76       -1.38      2.76 o 
   0   4   5      351.79      348.29      9.05 o 
   1   4   5        4.96       11.40      4.54 o 
   2   4   5        0.48       -3.67      3.67 o 
   3   4   5       35.36       38.12      5.92 o 
   4   4   5      131.54      134.15      7.96 o 
   5   4   5       13.68       13.00      7.19 o 
   6   4   5       31.72       46.24      9.41 o 
   7   4   5       17.76       35.62     13.42 o 
  -8   5   5        1.33       -2.83      7.77 o 
  -7   5   5        0.99       -0.73      9.07 o 
  -6   5   5       38.68       58.07     14.54 o 
  -5   5   5       52.90       47.93      7.21 o 
  -4   5   5      137.40      142.62      7.89 o 
  -3   5   5       11.07        8.96      6.33 o 
  -2   5   5        2.72        2.70      5.57 o 
  -1   5   5      369.95      339.55      8.91 o 
   0   5   5        5.25        5.88      3.32 o 
   1   5   5      705.56      592.66     13.53 o 
   2   5   5      210.49      187.85      7.47 o 
   3   5   5      150.58      144.33      8.49 o 
   4   5   5      102.88      124.23     13.91 o 
   5   5   5       17.29       22.50      7.73 o 
   6   5   5        5.95       -4.41     13.68 o 
   7   5   5       32.88       26.02     17.78 o 
  -7   6   5        0.04       -3.50     10.10 o 
  -6   6   5        2.81       11.90     14.49 o 
  -5   6   5       13.92       16.31     20.66 o 
  -4   6   5      262.15      277.81     14.69 o 
  -3   6   5       32.99       15.48      7.61 o 
  -2   6   5      391.02      351.84     14.00 o 
  -1   6   5        1.49       -4.82      5.98 o 
   0   6   5      116.50       91.91     10.37 o 
   1   6   5        0.16       -6.82      6.82 o 
   2   6   5     1070.12      998.31     22.39 o 
   3   6   5       18.94       23.56      9.83 o 
   4   6   5      537.65      532.76     22.20 o 
   5   6   5       22.14        0.32     12.16 o 
   6   6   5       13.52       28.79     12.07 o 
  -7   7   5        0.15       36.94     15.64 o 
  -6   7   5       27.09       46.34     11.42 o 
  -5   7   5        2.46       -2.29      9.25 o 
  -4   7   5       13.32       -4.91      8.38 o 
  -3   7   5       17.95        4.87     13.50 o 
  -2   7   5       36.20       39.60     12.49 o 
  -1   7   5       61.41       62.15      9.54 o 
   0   7   5        6.42        8.52      8.60 o 
   1   7   5       46.60       64.43     10.55 o 
   2   7   5        7.10       -6.67     11.29 o 
   3   7   5        0.32      -11.57     11.57 o 
   4   7   5       82.47       70.51     15.76 o 
   5   7   5       36.44       34.51     18.19 o 
  -5   8   5        0.48       -4.10     10.20 o 
  -4   8   5        0.06        3.49     10.97 o 
  -3   8   5        4.61       13.80     12.03 o 
  -2   8   5      169.19      163.65     18.82 o 
  -1   8   5       12.37        2.79      8.23 o 
   0   8   5      372.53      398.28     21.78 o 
   1   8   5        4.88       -5.92     13.47 o 
   2   8   5       64.57       91.06     14.84 o 
   3   8   5       20.51       26.77     13.55 o 
   4   8   5        1.18      -12.44     18.80 o 
  -4   9   5       13.17       -1.57     12.66 o 
  -3   9   5        2.22        6.68     13.29 o 
  -2   9   5        0.41       11.04     13.23 o 
  -1   9   5       15.33       22.98     10.33 o 
   0   9   5        0.60      -10.60     23.74 o 
   1   9   5       49.80       40.70     21.20 o 
   2   9   5       29.28       45.23     22.23 o 
  -1 -10   6        0.10       31.08     22.11 o 
   0 -10   6       73.33      110.91     23.13 o 
   1 -10   6       16.56       18.16     15.97 o 
   2 -10   6       60.05       67.21     29.99 o 
  -4  -9   6        2.32      -17.72     17.72 o 
  -3  -9   6       50.06       40.04     14.81 o 
  -2  -9   6        2.15       -4.35     13.47 o 
  -1  -9   6        1.30       15.32     24.70 o 
   0  -9   6       12.45       10.46     17.23 o 
   1  -9   6      206.41      200.23     16.64 o 
   2  -9   6       35.22       39.37     15.30 o 
   3  -9   6      132.26      106.54     20.01 o 
   4  -9   6       41.06       29.85     15.04 o 
  -5  -8   6       64.50       37.12     13.98 o 
  -4  -8   6        1.04        3.51     11.56 o 
  -3  -8   6        5.20        2.83     11.97 o 
  -2  -8   6      142.90      150.51     16.11 o 
  -1  -8   6       35.61       38.67     10.31 o 
   0  -8   6      145.70      163.18     14.06 o 
   1  -8   6        0.23       -7.76      7.76 o 
   2  -8   6        0.04       -7.19     11.16 o 
   3  -8   6       55.36       63.47     14.97 o 
   4  -8   6       38.51       80.64     15.92 o 
   5  -8   6       63.69       90.12     16.54 o 
  -6  -7   6       32.01       34.18     17.61 o 
  -5  -7   6        0.12       -1.96     10.08 o 
  -4  -7   6       11.05        0.93      8.32 o 
  -3  -7   6      114.00      122.34     12.15 o 
  -2  -7   6       16.65        1.98      8.62 o 
  -1  -7   6      306.67      292.49     14.51 o 
   0  -7   6       11.20        7.04      8.02 o 
   1  -7   6        6.73       24.28      8.11 o 
   2  -7   6       10.91        5.52     12.49 o 
   3  -7   6       29.57       26.08     12.10 o 
   4  -7   6       21.99       35.41     12.65 o 
   5  -7   6        5.02        0.25     10.86 o 
   6  -7   6       50.86       65.38     14.17 o 
  -7  -6   6        8.92        7.05     12.76 o 
  -6  -6   6       13.84       12.67     12.91 o 
  -5  -6   6       12.35        1.78      9.11 o 
  -4  -6   6       86.37       90.78      8.69 o 
  -3  -6   6        4.75        5.81      7.46 o 
  -2  -6   6       73.98       45.68      7.27 o 
  -1  -6   6        4.80        6.08      5.69 o 
   0  -6   6     1502.60     1487.10     24.71 o 
   1  -6   6       88.78       90.88      8.73 o 
   2  -6   6      512.84      483.42     12.12 o 
   3  -6   6        3.00       14.16      8.75 o 
   4  -6   6        0.02       16.83      8.86 o 
   5  -6   6        3.33       10.48     10.59 o 
   6  -6   6       16.87       22.70     11.39 o 
   7  -6   6       14.98       39.66     11.87 o 
  -8  -5   6        0.01      -11.13     11.13 o 
  -7  -5   6        0.73        4.79     10.27 o 
  -6  -5   6       21.87       14.83     11.18 o 
  -5  -5   6        0.05        0.17      7.91 o 
  -4  -5   6       48.45       51.63      7.06 o 
  -3  -5   6       23.02       17.09      5.70 o 
  -2  -5   6        6.56        6.81      5.12 o 
  -1  -5   6      135.58      170.28      8.74 o 
   0  -5   6        0.98        0.87      4.69 o 
   1  -5   6        0.43       18.43      5.43 o 
   2  -5   6       47.64       50.68      4.58 o 
   3  -5   6        0.04       -7.30      7.30 o 
   4  -5   6       17.46       11.53      7.92 o 
   5  -5   6        2.85       -7.09      7.09 o 
   6  -5   6        1.27       -6.94      6.94 o 
   7  -5   6        2.39        5.28     12.05 o 
   8  -5   6        8.92        6.51     10.48 o 
  -8  -4   6        0.02       -9.96      9.96 o 
  -7  -4   6        2.54       -1.32     15.80 o 
  -6  -4   6        1.72       11.42      9.55 o 
  -5  -4   6        1.27       -2.24      6.39 o 
  -4  -4   6       58.98       67.92      5.86 o 
  -3  -4   6        2.99        1.70      4.10 o 
  -2  -4   6      316.53      312.28      8.25 o 
  -1  -4   6        9.28       24.10      4.18 o 
   0  -4   6       87.75       91.11      5.01 o 
   1  -4   6       27.55       36.75      3.71 o 
   2  -4   6      328.29      346.07      7.72 o 
   3  -4   6       12.86       18.04      4.64 o 
   4  -4   6       39.86       38.44      6.09 o 
   5  -4   6      118.18      114.73      8.36 o 
   6  -4   6        4.28        1.85     11.08 o 
   7  -4   6       29.35       29.17     10.23 o 
   8  -4   6        2.16        8.51     12.45 o 
  -9  -3   6        1.16       -4.63     10.72 o 
  -8  -3   6       11.39       -1.38     15.20 o 
  -7  -3   6       38.85       46.19     13.03 o 
  -6  -3   6        0.39       -3.10      6.68 o 
  -5  -3   6      222.71      236.90     10.81 o 
  -4  -3   6        8.65        6.04      4.44 o 
  -3  -3   6        0.02       -1.76      3.40 o 
  -2  -3   6      307.75      346.36      7.96 o 
  -1  -3   6     1279.55     1234.43     16.93 o 
   0  -3   6       58.13       66.57      3.73 o 
   1  -3   6     1990.01     2080.16     26.13 o 
   2  -3   6        0.32        4.05      2.55 o 
   3  -3   6       21.45       36.71      4.81 o 
   4  -3   6       52.89       58.71      7.02 o 
   5  -3   6       75.43       78.75      8.75 o 
   6  -3   6       40.02       47.55      5.66 o 
   7  -3   6       18.27        5.06     15.12 o 
   8  -3   6        1.52       -6.53      9.73 o 
  -9  -2   6        1.03       -4.73      9.27 o 
  -8  -2   6        0.16       -6.04      8.18 o 
  -7  -2   6       86.04       72.81     10.54 o 
  -6  -2   6        6.66        2.60      7.65 o 
  -5  -2   6      268.54      285.45      9.02 o 
  -4  -2   6      660.22      664.62     13.07 o 
  -3  -2   6       32.31       49.21      3.70 o 
  -2  -2   6     1573.22     1579.72     21.45 o 
  -1  -2   6       10.36       12.08      2.60 o 
   0  -2   6      292.76      332.83      6.11 o 
   1  -2   6        5.85        6.19      2.03 o 
   2  -2   6      162.98      164.63     14.11 o 
   3  -2   6       68.11       67.30      5.07 o 
   4  -2   6      129.59      121.98      5.76 o 
   5  -2   6        5.70        1.51      4.57 o 
   6  -2   6       23.75       24.05      5.28 o 
   7  -2   6       24.61       28.04      6.72 o 
   8  -2   6        1.27       -2.47     11.87 o 
  -9  -1   6        0.47        5.51      8.98 o 
  -8  -1   6       10.28        7.29      7.98 o 
  -7  -1   6       13.74       18.05      5.98 o 
  -6  -1   6       15.70       17.68      5.59 o 
  -5  -1   6      317.36      324.87      8.77 o 
  -4  -1   6      153.94      154.26      7.54 o 
  -3  -1   6     1731.97     1662.32     24.60 o 
  -2  -1   6        0.91       -0.57      2.32 o 
  -1  -1   6        4.64        7.85      3.66 o 
   0  -1   6        3.64        1.99      2.35 o 
   1  -1   6      997.83     1039.19     18.56 o 
   2  -1   6      150.00      128.85      4.42 o 
   3  -1   6      246.34      232.84      7.70 o 
   4  -1   6      200.24      191.09      7.61 o 
   5  -1   6        0.33        2.72      4.55 o 
   6  -1   6        9.37       10.88      5.23 o 
   7  -1   6        0.67        4.74      7.21 o 
   8  -1   6        5.51       -5.75     18.40 o 
  -9   0   6        3.32        6.25      9.82 o 
  -8   0   6        3.77       14.41      5.99 o 
  -7   0   6        0.13        0.36      4.27 o 
  -6   0   6       75.52       88.11      5.56 o 
  -5   0   6       11.39       10.31      3.23 o 
  -4   0   6       33.35       49.88      3.53 o 
  -3   0   6       50.18       49.96      3.25 o 
  -2   0   6     2342.47     2133.52     31.74 o 
  -1   0   6        8.37        8.85      2.34 o 
   0   0   6     1658.78     2019.80     26.18 o 
   1   0   6        2.33       -0.25      2.43 o 
   2   0   6      110.33       98.39      5.18 o 
   3   0   6       29.55       29.38      3.21 o 
   4   0   6      133.25      110.90      6.47 o 
   5   0   6       66.87       84.89      6.57 o 
   6   0   6        0.67       -3.48      7.23 o 
   7   0   6        4.84       11.12     22.65 o 
   8   0   6        4.66        4.64     11.48 o 
  -9   1   6        0.09       -7.32      7.32 o 
  -8   1   6       56.64       70.29     20.62 o 
  -7   1   6       11.68       29.01     14.04 o 
  -6   1   6       56.60       61.89     16.95 o 
  -5   1   6       32.04       36.77     14.29 o 
  -4   1   6        0.60       -3.43      3.43 o 
  -3   1   6       11.47        7.26      2.63 o 
  -2   1   6      165.98      152.69      5.16 o 
  -1   1   6     1081.60     1070.60     13.98 o 
   0   1   6       56.32       57.59      3.21 o 
   1   1   6      556.84      501.13      8.02 o 
   2   1   6       28.70       25.18      3.81 o 
   3   1   6        7.52        8.58      3.30 o 
   4   1   6      130.75      119.60      7.39 o 
   5   1   6       51.36       56.36      6.49 o 
   6   1   6       79.56      100.68      9.73 o 
   7   1   6        1.48       -4.72     10.84 o 
   8   1   6        0.02       -2.85     11.90 o 
  -9   2   6        0.04       -2.63     14.97 o 
  -8   2   6        6.98       23.17     15.84 o 
  -7   2   6        9.85       21.74     14.47 o 
  -6   2   6      242.46      194.22     23.04 o 
  -5   2   6       18.51        8.44     10.67 o 
  -4   2   6       66.88       66.50      5.24 o 
  -3   2   6       72.94       96.75      4.26 o 
  -2   2   6     2835.52     2939.96     44.06 o 
  -1   2   6        0.05       -2.16      2.16 o 
   0   2   6     8920.75    12065.40    153.97 o 
   1   2   6      273.15      252.55      6.05 o 
   2   2   6     1387.27     1217.99     19.04 o 
   3   2   6      205.20      191.10      6.46 o 
   4   2   6        4.05       13.67      4.71 o 
   5   2   6        0.10        2.11      5.92 o 
   6   2   6       39.70       30.68     10.13 o 
   7   2   6       28.64       29.28     10.55 o 
   8   2   6        4.78       15.52     20.57 o 
  -9   3   6        0.55        3.93     17.57 o 
  -8   3   6        3.03       18.34     16.37 o 
  -7   3   6       13.33       -0.43     13.24 o 
  -6   3   6      177.10      154.40     21.49 o 
  -5   3   6       50.03       51.92      7.71 o 
  -4   3   6      179.14      172.98      6.13 o 
  -3   3   6      414.21      395.44      9.10 o 
  -2   3   6        4.54        5.60      2.93 o 
  -1   3   6      237.69      284.54      6.63 o 
   0   3   6       30.29       28.43      3.65 o 
   1   3   6      304.89      323.23     10.63 o 
   2   3   6      347.32      296.08      7.59 o 
   3   3   6      386.17      364.01     10.22 o 
   4   3   6       36.04       35.51      6.35 o 
   5   3   6       43.14       41.13      7.73 o 
   6   3   6       31.19       29.77      8.85 o 
   7   3   6        0.02       -9.23      9.23 o 
   8   3   6       10.34      -10.63     10.63 o 
  -7   4   6        4.25      -11.64     11.64 o 
  -6   4   6       50.39       55.84      5.83 o 
  -5   4   6       51.34       55.14      5.07 o 
  -4   4   6      532.97      471.78     12.85 o 
  -3   4   6      146.20      138.23      6.44 o 
  -2   4   6      397.35      335.20      9.85 o 
  -1   4   6        0.65        5.18      2.80 o 
   0   4   6       56.20      115.48      6.43 o 
   1   4   6        3.08        6.38      4.53 o 
   2   4   6      440.86      393.98      9.61 o 
   3   4   6       91.83       83.49      6.16 o 
   4   4   6       42.35       34.46      6.31 o 
   5   4   6       62.76       69.18      8.46 o 
   6   4   6        6.45       10.97      8.74 o 
   7   4   6        0.00       -5.38     10.37 o 
  -7   5   6        2.82       10.20      8.43 o 
  -6   5   6       10.93        7.82      5.83 o 
  -5   5   6        5.98        2.70      6.04 o 
  -4   5   6       26.98       19.26      6.89 o 
  -3   5   6      279.20      239.09      9.55 o 
  -2   5   6       33.70       23.87      6.32 o 
  -1   5   6      286.52      278.38      7.67 o 
   0   5   6        2.00       -1.28      3.07 o 
   1   5   6        0.04        0.49      5.58 o 
   2   5   6        0.17       -4.39      4.39 o 
   3   5   6      155.55      153.41      8.28 o 
   4   5   6       97.87      105.50      8.69 o 
   5   5   6       46.97       24.79     10.09 o 
   6   5   6       36.69       71.93     17.67 o 
   7   5   6        2.90       -3.64     15.86 o 
  -7   6   6       10.31       11.97     10.67 o 
  -6   6   6       29.63       31.80     10.67 o 
  -5   6   6       15.70       21.92      9.24 o 
  -4   6   6       33.79       28.17      8.74 o 
  -3   6   6        0.08       -7.56      7.56 o 
  -2   6   6      115.54       85.33     11.43 o 
  -1   6   6        4.41        7.74      6.34 o 
   0   6   6      320.77      362.10     13.83 o 
   1   6   6        0.89        9.95      8.11 o 
   2   6   6       28.40       30.52      9.18 o 
   3   6   6       13.20        5.33      9.36 o 
   4   6   6       42.86       75.03     12.31 o 
   5   6   6        0.06       16.45     12.20 o 
   6   6   6       46.01       33.34     12.54 o 
  -6   7   6       26.14       50.79     11.66 o 
  -5   7   6       28.45       33.01     15.09 o 
  -4   7   6       56.33       58.57     13.53 o 
  -3   7   6       41.69       43.90     12.87 o 
  -2   7   6        0.01        0.12     10.40 o 
  -1   7   6        1.16       -8.96      8.96 o 
   0   7   6       12.01        1.52     14.37 o 
   1   7   6       27.91       36.02     10.99 o 
   2   7   6       86.32       73.80     13.61 o 
   3   7   6       63.78       71.39     13.85 o 
   4   7   6        4.81       -4.82     16.97 o 
   5   7   6        6.65        3.15     17.46 o 
  -5   8   6        1.15        6.45     11.87 o 
  -4   8   6       33.87        1.19     11.58 o 
  -3   8   6        8.61       -3.00     10.90 o 
  -2   8   6       75.00       65.29     15.61 o 
  -1   8   6        0.00        0.28      8.40 o 
   0   8   6        3.58       18.07     14.71 o 
   1   8   6        3.39       14.79     17.31 o 
   2   8   6       57.48       33.69     13.82 o 
   3   8   6        2.37        5.77     14.14 o 
   4   8   6       22.49       42.34     40.76 o 
  -3   9   6        2.96       15.51     14.57 o 
  -2   9   6        6.55      -12.38     12.38 o 
  -1   9   6        0.98       -3.24     13.37 o 
   0   9   6        5.74      -12.11     30.42 o 
   1   9   6        1.09       10.41     20.87 o 
   2   9   6        0.16      -11.30     19.95 o 
  -1 -10   7        9.46      -21.72     21.72 o 
   0 -10   7       80.64       79.62     35.28 o 
   1 -10   7        0.21      -15.29     15.29 o 
  -4  -9   7        0.05      -16.27     16.27 o 
  -3  -9   7       34.64       53.70     15.75 o 
  -2  -9   7        5.16       -6.90     22.92 o 
  -1  -9   7       86.22       49.15     20.24 o 
   0  -9   7        5.87      -15.82     17.10 o 
   1  -9   7        9.17        4.29     11.38 o 
   2  -9   7        2.66       11.57     14.13 o 
   3  -9   7       28.57       15.60     14.11 o 
   4  -9   7       25.35       35.23     15.60 o 
  -5  -8   7       10.76       -1.93     14.23 o 
  -4  -8   7       78.89       75.58     14.61 o 
  -3  -8   7       28.49       18.67     12.64 o 
  -2  -8   7       26.11       12.28     11.65 o 
  -1  -8   7        2.25      -10.53     11.29 o 
   0  -8   7       56.28       74.87     11.86 o 
   1  -8   7        8.91       13.37     10.79 o 
   2  -8   7      180.27      177.75     19.91 o 
   3  -8   7        0.01      -11.17     11.17 o 
   4  -8   7       30.92       13.89     12.90 o 
   5  -8   7        4.73       39.16     21.85 o 
  -6  -7   7        7.48      -12.91     13.25 o 
  -5  -7   7        2.63        2.64     10.46 o 
  -4  -7   7       50.68       50.92     11.57 o 
  -3  -7   7        9.52       -3.36      8.89 o 
  -2  -7   7        0.01       -6.47     10.41 o 
  -1  -7   7      132.85      103.29     10.92 o 
   0  -7   7        8.47        0.89      7.80 o 
   1  -7   7       83.94       89.34      9.50 o 
   2  -7   7       65.66       67.04      9.06 o 
   3  -7   7        5.67       22.26     12.31 o 
   4  -7   7       26.00       11.98     11.84 o 
   5  -7   7       12.45        8.29     11.65 o 
   6  -7   7        0.62       15.39     11.94 o 
  -7  -6   7        0.31       -0.55     10.86 o 
  -6  -6   7        0.01       -6.19      9.74 o 
  -5  -6   7        0.14       -7.62      8.87 o 
  -4  -6   7        0.27       -7.23      7.23 o 
  -3  -6   7        2.46        1.31      7.12 o 
  -2  -6   7      167.52      186.73      9.49 o 
  -1  -6   7       17.41       19.49      6.23 o 
   0  -6   7       83.02       99.99      8.44 o 
   1  -6   7       20.01       22.33      6.44 o 
   2  -6   7      117.91      102.10      6.84 o 
   3  -6   7       56.13       49.63     10.56 o 
   4  -6   7       76.92       98.79     11.71 o 
   5  -6   7        6.01        5.67      8.68 o 
   6  -6   7        0.63       -1.04     32.47 o 
   7  -6   7        0.74       -4.86     10.70 o 
  -8  -5   7       16.85        6.09     20.69 o 
  -7  -5   7       32.00       20.83     12.64 o 
  -6  -5   7       22.85       44.31     11.43 o 
  -5  -5   7       25.80       33.76      9.49 o 
  -4  -5   7        0.25        1.33      7.14 o 
  -3  -5   7        0.03       13.90      5.59 o 
  -2  -5   7        9.54       15.04      5.21 o 
  -1  -5   7      412.25      395.92     10.30 o 
   0  -5   7       38.33       46.43      5.51 o 
   1  -5   7      718.34      727.31     13.40 o 
   2  -5   7       16.68       13.35      4.53 o 
   3  -5   7       56.43       71.36      7.08 o 
   4  -5   7       47.02       43.22      8.85 o 
   5  -5   7        3.48        2.78     10.97 o 
   6  -5   7       30.97       34.20      8.69 o 
   7  -5   7        0.24       19.05     10.51 o 
  -8  -4   7        0.06       -9.85     14.75 o 
  -7  -4   7       18.44       18.96     11.80 o 
  -6  -4   7       18.83        6.39      8.09 o 
  -5  -4   7       15.30       15.23      6.57 o 
  -4  -4   7        1.30       -5.72      5.72 o 
  -3  -4   7       17.98       15.81      4.37 o 
  -2  -4   7       23.45       15.74      4.35 o 
  -1  -4   7       47.84       54.80      4.80 o 
   0  -4   7      175.34      199.92      6.52 o 
   1  -4   7        6.77        9.66      3.64 o 
   2  -4   7       27.60       26.35      3.68 o 
   3  -4   7       43.60       51.25      5.28 o 
   4  -4   7       48.27       36.50      7.17 o 
   5  -4   7        1.26        2.72      7.48 o 
   6  -4   7        0.83       -0.09      7.38 o 
   7  -4   7       15.51       -1.30     13.65 o 
   8  -4   7        1.53       22.46     11.58 o 
  -9  -3   7        2.84      -10.29     10.29 o 
  -8  -3   7        1.89       -3.16      9.02 o 
  -7  -3   7       12.53        2.15      8.41 o 
  -6  -3   7       64.59       63.00      8.72 o 
  -5  -3   7      132.26      150.90      7.85 o 
  -4  -3   7       41.73       46.87      5.34 o 
  -3  -3   7     1441.96     1448.97     20.98 o 
  -2  -3   7       59.27       78.35      4.62 o 
  -1  -3   7     1215.93     1507.72     20.02 o 
   0  -3   7        5.19       10.33      3.17 o 
   2  -3   7       19.78       18.41      3.05 o 
   3  -3   7      345.43      332.56     10.18 o 
   4  -3   7       38.41       41.94      5.68 o 
   5  -3   7        0.00       -4.90      4.90 o 
   6  -3   7        3.68        2.36      6.88 o 
   7  -3   7       15.54       14.80     12.50 o 
   8  -3   7        4.52        2.18     10.79 o 
  -9  -2   7        8.09        3.01      9.56 o 
  -8  -2   7        2.53       -3.18      8.49 o 
  -7  -2   7        0.77        4.19      7.85 o 
  -6  -2   7       10.57        6.58      5.29 o 
  -5  -2   7      170.45      184.30      6.85 o 
  -4  -2   7        7.26        9.93      3.84 o 
  -3  -2   7       70.64       64.21      5.99 o 
  -2  -2   7     1154.26     1061.00     15.54 o 
  -1  -2   7       62.56       64.95      3.62 o 
   0  -2   7     1981.37     2164.84     24.69 o 
   1  -2   7        9.21        9.07      2.17 o 
   2  -2   7      265.54      285.78      6.55 o 
   3  -2   7      133.74      134.28      6.02 o 
   4  -2   7        4.36       19.28      4.24 o 
   5  -2   7      109.78      109.72      9.63 o 
   6  -2   7        1.03       -4.10      6.58 o 
   7  -2   7        0.03       -8.43      8.43 o 
   8  -2   7        1.90        7.27     13.20 o 
  -9  -1   7        3.25       -8.37      8.74 o 
  -8  -1   7        6.72        9.41     11.66 o 
  -7  -1   7        5.50       -3.89      5.32 o 
  -6  -1   7      123.60      119.41      8.01 o 
  -5  -1   7        4.30        8.22      4.29 o 
  -4  -1   7       51.27       53.41      4.04 o 
  -3  -1   7      714.85      634.15     12.25 o 
  -2  -1   7        6.55        3.89      2.66 o 
  -1  -1   7     1200.76     1262.33     19.28 o 
   0  -1   7       33.06       42.63      2.97 o 
   1  -1   7      309.28      495.14     38.23 o 
   2  -1   7       12.60       18.27      3.12 o 
   3  -1   7      826.19      753.22     16.08 o 
   4  -1   7      125.62      135.69      7.68 o 
   5  -1   7      137.99      133.23      9.40 o 
   6  -1   7      125.17      127.98      9.26 o 
   7  -1   7        1.09       -2.93      7.66 o 
   8  -1   7        5.02       -4.14     14.42 o 
  -9   0   7        8.76       20.82     10.34 o 
  -8   0   7       10.02       15.91      6.10 o 
  -7   0   7       46.69       62.59      7.97 o 
  -6   0   7      170.02      195.16      7.92 o 
  -5   0   7       11.30       20.83      3.78 o 
  -4   0   7      499.79      482.42     10.62 o 
  -3   0   7       23.28       23.18      3.17 o 
  -2   0   7       32.20       31.75      3.15 o 
  -1   0   7        0.05       -2.44      2.44 o 
   0   0   7     2866.95     3373.59     42.66 o 
   1   0   7      130.61      134.71      4.99 o 
   2   0   7     1031.58     1011.17     16.92 o 
   3   0   7        6.16        5.14      2.87 o 
   4   0   7       27.81       33.62      5.28 o 
   5   0   7       46.53       57.21      8.39 o 
   6   0   7       49.44       53.84     13.96 o 
   7   0   7       49.92       40.16     12.18 o 
   8   0   7        1.48       -5.40     10.30 o 
  -9   1   7        0.15        5.02      8.01 o 
  -8   1   7        5.02        4.30     14.14 o 
  -7   1   7       12.19       39.08     15.77 o 
  -6   1   7      169.42      197.12     23.69 o 
  -5   1   7       20.35       22.84      5.77 o 
  -4   1   7      189.47      188.79      5.69 o 
  -3   1   7       62.89      106.71     11.11 o 
  -2   1   7        5.04        9.21      3.02 o 
  -1   1   7     1967.03     2019.12     26.17 o 
   0   1   7      186.75      212.71      5.84 o 
   1   1   7     2378.10     2257.24     29.59 o 
   2   1   7      875.25      809.96     19.69 o 
   3   1   7      435.47      394.05      9.13 o 
   4   1   7       92.34      110.61      7.36 o 
   5   1   7        1.18       -9.08      9.08 o 
   6   1   7       35.15       25.28      9.70 o 
   7   1   7       11.37       30.45     12.01 o 
   8   1   7       31.62       20.81     13.44 o 
  -9   2   7        2.64       -5.23     16.34 o 
  -8   2   7        0.05        4.47     14.60 o 
  -7   2   7        0.82       18.70     14.80 o 
  -6   2   7       91.29       52.80     15.72 o 
  -5   2   7       39.33       36.16      5.09 o 
  -4   2   7     1175.52     1066.04     19.09 o 
  -3   2   7       41.90       40.17      3.72 o 
  -2   2   7      261.40      202.30      6.14 o 
  -1   2   7       48.43       44.69      2.96 o 
   0   2   7     3063.93     3691.78     46.81 o 
   1   2   7       36.61       33.52      4.16 o 
   2   2   7     4570.85     4584.33     61.00 o 
   3   2   7      298.58      295.04      8.91 o 
   4   2   7      556.27      496.53     12.69 o 
   5   2   7      140.33      117.61      8.52 o 
   6   2   7       11.19       -9.53      9.53 o 
   7   2   7        4.63        4.90     13.62 o 
   8   2   7        1.78       -8.23     21.39 o 
  -9   3   7        0.80      -13.97     13.97 o 
  -8   3   7       20.83       60.75     19.34 o 
  -7   3   7        5.45       14.77     13.90 o 
  -6   3   7        4.52        0.90     11.64 o 
  -5   3   7        3.41       20.88      3.61 o 
  -4   3   7      188.28      180.11      6.62 o 
  -3   3   7      628.42      559.58     11.69 o 
  -2   3   7       97.99       82.31      4.25 o 
  -1   3   7     2245.19     2300.11     28.95 o 
   0   3   7       21.48       23.27      4.02 o 
   1   3   7      825.33      882.57     16.73 o 
   2   3   7        0.44        8.43      4.59 o 
   3   3   7        9.25        3.19      4.14 o 
   4   3   7      180.35      165.68      8.86 o 
   5   3   7       38.09       40.91      7.13 o 
   6   3   7       46.98       36.53     10.90 o 
   7   3   7        5.34        0.63     15.74 o 
   8   3   7        0.09       -8.42     14.34 o 
  -8   4   7        6.31      -14.64     14.64 o 
  -7   4   7       40.39       30.48     16.31 o 
  -6   4   7        3.56        4.76      7.19 o 
  -5   4   7       48.90       44.85      8.91 o 
  -4   4   7      178.16      171.33     12.78 o 
  -3   4   7        0.88       -1.77      4.19 o 
  -2   4   7     1347.26     1255.89     21.42 o 
  -1   4   7        0.17        9.26      3.84 o 
   0   4   7      691.86      691.10     15.05 o 
   1   4   7      104.84      101.33      6.61 o 
   2   4   7       72.14       67.88      6.42 o 
   3   4   7      114.59      108.81      6.89 o 
   4   4   7        0.03        6.41      5.69 o 
   5   4   7       21.84       13.44      7.22 o 
   6   4   7        3.24        6.74      9.15 o 
   7   4   7       25.09        1.24     15.04 o 
  -8   5   7        0.43        3.00      7.80 o 
  -7   5   7       21.78       35.35     10.34 o 
  -6   5   7       38.13       49.32      9.47 o 
  -5   5   7      258.37      253.74     12.86 o 
  -4   5   7       73.30       72.12      7.67 o 
  -3   5   7      199.43      190.64      9.82 o 
  -2   5   7        0.81       -3.89      5.66 o 
  -1   5   7       35.97       31.39      5.64 o 
   0   5   7        1.72       -0.99      3.42 o 
   1   5   7      234.71      224.90      9.31 o 
   2   5   7       30.77       21.03      6.79 o 
   3   5   7      123.03      125.83     12.12 o 
   4   5   7       25.56       21.40      9.01 o 
   5   5   7        1.96       -3.49      9.41 o 
   6   5   7        9.42       -2.72     14.38 o 
   7   5   7       10.32       55.33     18.76 o 
  -6   6   7        1.63       15.54     14.80 o 
  -5   6   7       17.80       37.31     17.44 o 
  -4   6   7      222.46      193.99     18.82 o 
  -3   6   7       30.79       39.70      9.26 o 
  -2   6   7      388.35      368.61     18.67 o 
  -1   6   7        0.29       -6.38      6.38 o 
   0   6   7       18.01       15.89      7.80 o 
   1   6   7        0.02        3.57      7.67 o 
   2   6   7       17.56       11.94     11.00 o 
   3   6   7        1.57      -10.85     10.85 o 
   4   6   7       15.82       13.40     12.86 o 
   5   6   7        5.31        1.18     16.10 o 
   6   6   7        0.41       -5.12     14.51 o 
  -6   7   7       26.86       23.21     11.14 o 
  -5   7   7        0.85        7.32      9.95 o 
  -4   7   7        8.74        4.31     10.34 o 
  -3   7   7       19.38       17.96     12.12 o 
  -2   7   7       33.68       15.57     11.67 o 
  -1   7   7      105.03      108.52     13.75 o 
   0   7   7        7.69       11.36      9.58 o 
   1   7   7       37.19       27.78      9.70 o 
   2   7   7        0.02       -9.80     11.88 o 
   3   7   7        0.13      -11.57     11.57 o 
   4   7   7       20.32        1.52     17.85 o 
   5   7   7       14.26      -17.65     17.65 o 
  -5   8   7       17.97       29.74     17.81 o 
  -4   8   7      113.05       88.77     20.58 o 
  -3   8   7        4.95       -2.57     22.54 o 
  -2   8   7        0.79        2.39     12.04 o 
  -1   8   7        5.01       13.88      8.57 o 
   0   8   7      107.96      108.78     15.01 o 
   1   8   7       18.05       36.45     18.95 o 
   2   8   7       17.67       11.94     15.00 o 
   3   8   7       20.10       11.69     21.60 o 
   4   8   7        0.01      -26.90     26.90 o 
  -3   9   7       42.83       38.72     23.95 o 
  -2   9   7        7.19       -3.37     14.15 o 
  -1   9   7       63.27      115.03     20.32 o 
   0   9   7        0.64       -1.40     18.00 o 
   1   9   7        0.03       -9.66     19.44 o 
  -1 -10   8       11.84      -11.67     52.53 o 
   0 -10   8      137.24      159.17     24.11 o 
   1 -10   8       23.71       27.15     16.57 o 
  -4  -9   8       12.36       10.91     21.85 o 
  -3  -9   8       78.93       88.24     26.07 o 
  -2  -9   8        3.02      -16.98     21.76 o 
  -1  -9   8        5.52       12.08     25.34 o 
   0  -9   8        0.06       -5.13     34.69 o 
   1  -9   8        7.87       15.07     11.99 o 
   2  -9   8       23.17       40.54     15.00 o 
   3  -9   8       13.35       24.94     14.68 o 
   4  -9   8       20.55       30.69     15.19 o 
  -5  -8   8        5.30      -13.77     13.77 o 
  -4  -8   8       23.30       33.60     33.68 o 
  -3  -8   8        0.67        0.34     12.07 o 
  -2  -8   8      274.92      308.33     22.57 o 
  -1  -8   8       57.39       28.15     12.17 o 
   0  -8   8      204.96      181.05     14.50 o 
   1  -8   8        0.07       -7.15     20.21 o 
   2  -8   8        2.93        7.75     11.68 o 
   3  -8   8       19.75        5.40     25.23 o 
   4  -8   8       37.75       53.62     15.32 o 
   5  -8   8        5.26       18.89     27.27 o 
  -6  -7   8       47.29       39.08     13.70 o 
  -5  -7   8       17.48        9.43     10.93 o 
  -4  -7   8        4.72       -1.98     10.32 o 
  -3  -7   8       28.22       11.98      9.69 o 
  -2  -7   8       47.81       48.39     12.25 o 
  -1  -7   8        4.81       21.11      9.78 o 
   0  -7   8        0.99       -7.34      7.34 o 
   1  -7   8        1.26       11.82      7.84 o 
   2  -7   8        0.05        1.28      6.56 o 
   3  -7   8        6.07       12.71     11.00 o 
   4  -7   8       10.46       16.62     19.14 o 
   5  -7   8       18.30       14.55     11.80 o 
   6  -7   8       13.06       36.88     24.61 o 
  -7  -6   8       15.17       13.28     11.54 o 
  -6  -6   8       37.60       39.06     12.12 o 
  -5  -6   8        2.41        4.73      8.93 o 
  -4  -6   8       68.53       76.90      9.47 o 
  -3  -6   8        8.12       11.92      7.42 o 
  -2  -6   8       11.67       41.49      6.95 o 
  -1  -6   8        1.08        4.53      5.83 o 
   0  -6   8      166.79      184.09      8.73 o 
   1  -6   8       35.58       50.56      6.97 o 
   2  -6   8       78.48       91.17     10.46 o 
   3  -6   8        0.53       -0.57      8.74 o 
   4  -6   8       11.51       24.64      9.65 o 
   5  -6   8        2.08       -0.18      8.41 o 
   6  -6   8        5.23       12.84     25.32 o 
   7  -6   8        0.01        6.71     11.31 o 
  -8  -5   8        5.88      -11.37     11.37 o 
  -7  -5   8        0.38       -4.55     10.31 o 
  -6  -5   8       16.29       22.68      9.29 o 
  -5  -5   8       58.01       53.52     10.00 o 
  -4  -5   8       45.24       49.48      9.10 o 
  -3  -5   8      104.14      104.82      7.27 o 
  -2  -5   8        0.83       -4.15      5.02 o 
  -1  -5   8      153.75      213.97      7.95 o 
   0  -5   8        0.02       -3.10      4.56 o 
   1  -5   8        7.07       20.49      4.76 o 
   2  -5   8      108.66      106.92      6.28 o 
   3  -5   8       60.43       61.67      7.94 o 
   4  -5   8       36.57       44.61      9.51 o 
   5  -5   8        2.89       -7.90      7.90 o 
   6  -5   8        6.49        2.80      9.24 o 
   7  -5   8        0.17        4.19     17.15 o 
  -8  -4   8       28.28       34.09     12.69 o 
  -7  -4   8        5.83       -2.44      9.50 o 
  -6  -4   8       58.89       77.31     10.29 o 
  -5  -4   8       17.80       20.28      8.29 o 
  -4  -4   8       44.13       47.63     10.77 o 
  -3  -4   8        0.64        0.02      4.25 o 
  -2  -4   8      333.75      324.91      9.70 o 
  -1  -4   8       28.55       32.03      4.73 o 
   0  -4   8       84.83      116.32      5.64 o 
   1  -4   8        0.78        0.59      3.62 o 
   2  -4   8       49.39       44.92      5.29 o 
   3  -4   8       53.70       48.32      6.13 o 
   4  -4   8        1.13        3.49      6.58 o 
   5  -4   8       46.89       43.55      9.17 o 
   6  -4   8       24.34       17.39     14.20 o 
   7  -4   8        0.07       -5.62     10.34 o 
   8  -4   8        1.29        6.12     12.82 o 
  -9  -3   8        0.30       -0.63     10.90 o 
  -8  -3   8        6.96        0.52     11.64 o 
  -7  -3   8       39.45       39.16     10.45 o 
  -6  -3   8       33.54       23.45      7.86 o 
  -5  -3   8       46.24       56.69      6.42 o 
  -4  -3   8        7.63        6.11      4.49 o 
  -3  -3   8      257.92      234.18      6.99 o 
  -2  -3   8        0.52       -3.36      3.36 o 
  -1  -3   8     1499.97     1368.90     18.75 o 
   0  -3   8      104.82      120.83      4.94 o 
   1  -3   8      371.98      437.69      8.93 o 
   2  -3   8        4.72       -2.07      3.15 o 
   3  -3   8      135.20      142.24     14.92 o 
   4  -3   8       62.35       56.96      6.03 o 
   5  -3   8       91.27       98.40     14.02 o 
   6  -3   8       32.05       36.62      9.01 o 
   7  -3   8        0.00       -4.81     11.28 o 
   8  -3   8        0.29        0.55     11.42 o 
  -9  -2   8        2.33       -7.03     15.53 o 
  -8  -2   8        8.25       -1.46      8.74 o 
  -7  -2   8       55.45       56.34     10.21 o 
  -6  -2   8       13.42       15.93      5.60 o 
  -5  -2   8       45.73       48.81      5.19 o 
  -4  -2   8        1.84        1.97      3.89 o 
  -3  -2   8      133.57      147.42      4.99 o 
  -2  -2   8      139.55      135.02      4.95 o 
  -1  -2   8       10.37       13.46      3.08 o 
   0  -2   8     1056.09     1222.93     18.34 o 
   1  -2   8       97.14       91.33      5.01 o 
   2  -2   8      280.71      313.82     12.85 o 
   3  -2   8        0.10       -1.55      3.86 o 
   4  -2   8        0.10       -2.12      3.60 o 
   5  -2   8      132.26      120.57      7.93 o 
   6  -2   8        5.81       -4.63      6.62 o 
   7  -2   8       70.42       68.21      9.63 o 
   8  -2   8        0.61        4.90     12.40 o 
  -9  -1   8        1.02       -8.91      8.91 o 
  -8  -1   8        0.07      -11.64     12.22 o 
  -7  -1   8       43.70       36.32      6.61 o 
  -6  -1   8       24.96       36.64     10.81 o 
  -5  -1   8       66.94       80.73      5.32 o 
  -4  -1   8      162.86      155.92      5.91 o 
  -3  -1   8      283.36      311.19      8.06 o 
  -2  -1   8      131.18      132.58      4.74 o 
  -1  -1   8     5504.34     5868.94     76.19 o 
   0  -1   8      158.18      177.72      5.10 o 
   1  -1   8     2894.87     2881.30     41.57 o 
   2  -1   8      275.19      254.64      6.99 o 
   3  -1   8        0.46        0.78      3.31 o 
   4  -1   8       70.04       70.58      6.24 o 
   5  -1   8      146.94      147.98      9.67 o 
   6  -1   8       24.02       25.67      7.68 o 
   7  -1   8       28.11       31.34     14.28 o 
   8  -1   8       38.76       48.68     13.47 o 
  -9   0   8        0.02       -8.60      9.37 o 
  -8   0   8        0.00        4.56     14.12 o 
  -7   0   8       38.19       44.94      5.97 o 
  -6   0   8       84.31       85.91      6.10 o 
  -5   0   8      116.15      105.56      5.65 o 
  -4   0   8     1265.57     1207.80     26.67 o 
  -3   0   8        7.83        6.13      2.99 o 
  -2   0   8     2601.76     2590.66     34.38 o 
  -1   0   8        1.61        3.06      2.23 o 
   0   0   8      671.63      830.46     13.43 o 
   1   0   8      254.50      240.72      6.90 o 
   2   0   8     2114.73     1981.91     32.38 o 
   3   0   8      231.18      231.75      7.31 o 
   4   0   8      452.14      461.55     20.43 o 
   5   0   8       35.05       33.48      9.28 o 
   6   0   8        2.15        5.13      8.87 o 
   7   0   8        1.22       12.65     10.96 o 
   8   0   8        2.58       -5.11     11.61 o 
  -9   1   8        0.23        1.89      8.64 o 
  -8   1   8       23.11       17.06      5.31 o 
  -7   1   8        0.14       -3.95      3.95 o 
  -6   1   8        0.03        1.84      5.75 o 
  -5   1   8      127.38      125.18      5.24 o 
  -4   1   8       99.66       98.15      7.35 o 
  -3   1   8      650.05      560.30     11.97 o 
  -2   1   8      203.87      193.78      5.50 o 
  -1   1   8      313.91      464.39     17.75 o 
   0   1   8       24.52       27.16      3.47 o 
   1   1   8      358.20      355.68      8.85 o 
   2   1   8       61.52       57.54      4.76 o 
   3   1   8      232.88      210.45      7.74 o 
   4   1   8      424.45      418.69     10.26 o 
   5   1   8       32.91       39.49     10.12 o 
   6   1   8      124.89      120.14     21.11 o 
   7   1   8        2.86        8.58     11.55 o 
   8   1   8        1.28        6.89     13.90 o 
  -9   2   8        2.46       -5.93     15.90 o 
  -8   2   8        8.16       -1.93     14.20 o 
  -7   2   8       19.54       15.34     14.97 o 
  -6   2   8       33.84       34.72     13.91 o 
  -5   2   8        9.12       14.55      4.56 o 
  -4   2   8      168.82      181.25      6.48 o 
  -3   2   8        4.61       10.49      3.62 o 
  -2   2   8     2955.24     2907.27     41.77 o 
  -1   2   8        7.69        8.09      2.58 o 
   0   2   8     1804.44     1929.59     27.55 o 
   1   2   8      239.22      237.87      6.59 o 
   2   2   8       63.31       86.48      5.83 o 
   3   2   8       10.75       12.89      4.67 o 
   4   2   8      287.29      282.63     13.66 o 
   5   2   8      105.53      113.86     12.74 o 
   6   2   8       27.05       21.16     10.84 o 
   7   2   8       62.03       31.84     14.39 o 
   8   2   8        2.40       13.55     15.25 o 
  -9   3   8        1.36       -7.43     15.47 o 
  -8   3   8       19.42       22.77     17.27 o 
  -7   3   8       10.55        5.43     13.37 o 
  -6   3   8       84.01       87.96      6.13 o 
  -5   3   8      172.15      174.87      6.58 o 
  -4   3   8       19.08       17.86      4.24 o 
  -3   3   8      231.63      231.08      7.40 o 
  -2   3   8       22.15       14.81      3.55 o 
  -1   3   8       87.06       81.48      5.13 o 
   0   3   8        6.58        2.66      3.71 o 
   1   3   8     1409.73     1330.90     21.39 o 
   2   3   8       29.17       31.72      5.54 o 
   3   3   8      660.71      638.65     15.84 o 
   4   3   8        0.65       -4.25      8.85 o 
   5   3   8       25.73        4.68     10.58 o 
   6   3   8       32.96       46.74     16.81 o 
   7   3   8        0.69       13.00     14.89 o 
  -8   4   8       12.93       12.50     16.87 o 
  -7   4   8        0.63       -2.49      4.95 o 
  -6   4   8       47.89       33.29      5.39 o 
  -5   4   8       63.31       62.54      5.71 o 
  -4   4   8      134.92      109.14      7.01 o 
  -3   4   8       42.61       34.02      5.42 o 
  -2   4   8       16.60        7.55      4.94 o 
  -1   4   8        1.33        5.79      4.17 o 
   0   4   8      436.44      565.92     12.39 o 
   1   4   8        0.31        0.45      5.05 o 
   2   4   8      191.88      186.30      8.57 o 
   3   4   8       83.09       73.86      8.74 o 
   4   4   8        9.85        0.82      7.54 o 
   5   4   8      119.92      127.53     12.10 o 
   6   4   8        1.92        2.90     26.85 o 
   7   4   8        0.00      -13.48     15.70 o 
  -8   5   8        9.14       -2.27      8.14 o 
  -7   5   8       23.55       13.84     10.00 o 
  -6   5   8        8.06        7.98      7.79 o 
  -5   5   8        2.18        5.28     10.55 o 
  -4   5   8        4.60       -0.98      7.03 o 
  -3   5   8      501.13      446.03     16.66 o 
  -2   5   8        7.66        6.80      6.88 o 
  -1   5   8      526.53      473.57     13.74 o 
   0   5   8        0.66       -0.08      5.58 o 
   1   5   8       35.49       54.54     10.20 o 
   2   5   8        2.01       -1.94      6.40 o 
   3   5   8        3.10       -4.66      9.48 o 
   4   5   8        5.77        0.08      8.98 o 
   5   5   8       10.60        7.74     11.02 o 
   6   5   8       21.82        1.87     15.27 o 
  -7   6   8       19.56       32.88     14.30 o 
  -6   6   8       71.78       84.62     25.87 o 
  -5   6   8       15.59       30.10     10.41 o 
  -4   6   8      144.47      132.31     23.54 o 
  -3   6   8        3.67        9.30     12.19 o 
  -2   6   8      117.23      126.49     12.89 o 
  -1   6   8        1.40       -6.62      6.62 o 
   0   6   8      628.56      694.35     21.26 o 
   1   6   8       44.36       54.41      9.85 o 
   2   6   8      178.17      153.20     15.02 o 
   3   6   8       27.85       33.91     12.53 o 
   4   6   8        9.48        4.92     13.30 o 
   5   6   8        0.43      -15.77     15.77 o 
   6   6   8        4.29      -14.60     14.60 o 
  -6   7   8       40.50       63.40     15.36 o 
  -5   7   8       45.43       43.12     12.70 o 
  -4   7   8       82.79       91.70     14.55 o 
  -3   7   8       67.59       66.89     14.08 o 
  -2   7   8        6.05       -4.47     10.23 o 
  -1   7   8        3.39       -6.97      8.08 o 
   0   7   8        4.71        8.63      9.37 o 
   1   7   8       90.68      126.71     13.86 o 
   2   7   8       59.61       76.06     14.32 o 
   3   7   8       21.27       30.46     20.27 o 
   4   7   8        1.78      -17.02     17.02 o 
   5   7   8        1.75      -28.87     28.87 o 
  -5   8   8        7.22       -1.14     12.10 o 
  -4   8   8      276.22      283.17     38.71 o 
  -3   8   8       55.79       61.83     15.61 o 
  -2   8   8      449.32      482.92     32.76 o 
  -1   8   8        1.25        2.98      8.66 o 
   0   8   8       29.07       51.14     13.17 o 
   1   8   8       38.33       18.95     21.79 o 
   2   8   8       64.56       50.67     21.88 o 
   3   8   8        2.02        0.70     18.29 o 
  -3   9   8        3.46       10.54     23.40 o 
  -2   9   8        5.21       18.73     24.14 o 
  -1   9   8       69.92       76.65     18.74 o 
   0   9   8        0.15      -17.30     17.30 o 
   1   9   8       62.41       67.30     22.71 o 
   0 -10   9        5.39       59.54     31.47 o 
  -4  -9   9        1.23      -12.25     17.87 o 
  -3  -9   9       78.67       64.14     16.58 o 
  -2  -9   9        0.84        6.87     13.64 o 
  -1  -9   9      128.95      142.07     35.55 o 
   0  -9   9       15.16        9.01     18.11 o 
   1  -9   9       49.64       45.29     12.84 o 
   2  -9   9        0.98       27.66     14.15 o 
   3  -9   9        2.97       11.22     13.81 o 
  -5  -8   9        2.02      -18.14     18.35 o 
  -4  -8   9       81.09       76.35     31.73 o 
  -3  -8   9       10.10       14.71     11.80 o 
  -2  -8   9        0.13      -10.81     11.79 o 
  -1  -8   9        0.01       10.24     11.64 o 
   0  -8   9      232.76      282.37     17.22 o 
   1  -8   9       63.89       60.18     12.84 o 
   2  -8   9      200.98      141.93     18.90 o 
   3  -8   9       19.62      -11.14     11.14 o 
   4  -8   9       12.77       33.12     13.82 o 
   5  -8   9        0.39      -12.03     12.03 o 
  -6  -7   9        7.66       -0.52     11.93 o 
  -5  -7   9       49.02       41.95     12.77 o 
  -4  -7   9       33.32       45.19     11.51 o 
  -3  -7   9      168.48      195.24     13.56 o 
  -2  -7   9        0.66        4.54     10.81 o 
  -1  -7   9      184.64      156.67     12.01 o 
   0  -7   9       10.05       -7.63      7.63 o 
   1  -7   9       65.91       63.98      9.18 o 
   2  -7   9       37.21       27.53      7.51 o 
   3  -7   9        8.22       -5.86     11.67 o 
   4  -7   9       22.18       27.54     12.38 o 
   5  -7   9        3.27       -4.59     11.66 o 
   6  -7   9        0.21      -11.53     11.53 o 
  -7  -6   9        0.17       -0.03     10.99 o 
  -6  -6   9        0.03       -9.34      9.99 o 
  -5  -6   9        6.55        5.28      9.37 o 
  -4  -6   9      107.44       99.50     10.99 o 
  -3  -6   9        0.09       -6.65      6.95 o 
  -2  -6   9      505.79      500.90     14.31 o 
  -1  -6   9       18.37        9.23      6.32 o 
   0  -6   9      194.19      217.68      9.10 o 
   1  -6   9        0.82        3.26      6.47 o 
   2  -6   9       46.53       34.01      7.37 o 
   3  -6   9       21.70       11.29      9.30 o 
   4  -6   9       10.63       19.23     17.67 o 
   5  -6   9        1.10        6.14     12.05 o 
   6  -6   9        5.36       -6.58     10.44 o 
   7  -6   9        0.03      -10.81     10.81 o 
  -8  -5   9       35.26       46.23     13.82 o 
  -7  -5   9       41.40       20.20     15.47 o 
  -6  -5   9       56.54       67.15     10.88 o 
  -5  -5   9        1.61       -5.46      7.86 o 
  -4  -5   9        2.31       -0.08      8.26 o 
  -3  -5   9       93.91       94.10      8.30 o 
  -2  -5   9       13.87        9.94      5.56 o 
  -1  -5   9       91.10       74.26      6.24 o 
   0  -5   9       16.14       17.23      3.99 o 
   1  -5   9        5.28       30.58      5.01 o 
   2  -5   9        2.84       -1.50      5.61 o 
   3  -5   9       45.92       31.61      7.63 o 
   4  -5   9      123.74      125.75     12.38 o 
   5  -5   9        6.43        1.89      8.16 o 
   6  -5   9       25.70       22.90      9.57 o 
   7  -5   9        0.05       13.70     11.47 o 
  -8  -4   9        6.44       13.85     12.01 o 
  -7  -4   9        8.07       14.39     10.36 o 
  -6  -4   9      139.99      132.75     11.57 o 
  -5  -4   9        3.84        5.91     11.09 o 
  -4  -4   9      199.15      209.48     11.07 o 
  -3  -4   9        0.01       -1.90      4.54 o 
  -2  -4   9       82.47       77.11      6.28 o 
  -1  -4   9       25.66       22.31      4.51 o 
   0  -4   9      773.22      777.90     13.79 o 
   1  -4   9       76.51       62.22      5.99 o 
   2  -4   9       50.40       53.44     10.31 o 
   3  -4   9        1.48        0.55      5.29 o 
   4  -4   9       79.74       63.94     10.02 o 
   5  -4   9       47.48       38.66      9.28 o 
   6  -4   9        5.95       20.31     11.17 o 
   7  -4   9       17.60       20.21     12.27 o 
   8  -4   9        1.29      -11.41     11.41 o 
  -9  -3   9       10.72       18.34     17.87 o 
  -8  -3   9        0.02       -1.27      9.67 o 
  -7  -3   9        2.72       -5.31      8.72 o 
  -6  -3   9       41.15       41.66      8.42 o 
  -5  -3   9       64.52       61.49      7.25 o 
  -4  -3   9       51.84       57.71      5.63 o 
  -3  -3   9        1.03       -3.77      3.77 o 
  -2  -3   9        1.44        2.92      3.82 o 
  -1  -3   9      927.57      890.20     14.40 o 
   0  -3   9      115.88      145.29      5.62 o 
   1  -3   9     1684.27     1438.95     22.99 o 
   2  -3   9      146.09      156.66      5.93 o 
   3  -3   9      205.77      167.45     10.47 o 
   4  -3   9       12.72       19.30      6.03 o 
   5  -3   9       28.81       22.91      8.09 o 
   6  -3   9       18.41       17.00      8.85 o 
   7  -3   9       12.22       13.14     11.85 o 
   8  -3   9        6.60       23.18     12.89 o 
  -9  -2   9        0.41      -11.25     11.25 o 
  -8  -2   9        0.76        2.15      8.86 o 
  -7  -2   9       13.59       13.77      8.78 o 
  -6  -2   9        5.14       18.45      6.66 o 
  -5  -2   9       74.23       74.26      5.83 o 
  -4  -2   9        0.91       -1.67      4.11 o 
  -3  -2   9        6.11        6.18      3.28 o 
  -2  -2   9        8.54       34.68      5.39 o 
  -1  -2   9        4.76        1.80      3.09 o 
   0  -2   9      606.49      694.40     12.26 o 
   1  -2   9      229.85      213.43      8.77 o 
   2  -2   9      825.62      788.03     14.07 o 
   3  -2   9      243.06      263.82      9.53 o 
   4  -2   9       71.79       84.19      7.07 o 
   5  -2   9       28.06       29.25      7.52 o 
   6  -2   9        0.15       -8.24      8.24 o 
   7  -2   9       12.22       11.28      8.73 o 
   8  -2   9        0.57        4.37     14.47 o 
  -9  -1   9        0.34       -7.58      8.99 o 
  -8  -1   9       12.14       20.36      8.69 o 
  -7  -1   9       23.60       35.86      8.65 o 
  -6  -1   9       17.23       21.43      5.87 o 
  -5  -1   9      536.63      533.48     19.56 o 
  -4  -1   9        8.67        6.71      3.96 o 
  -3  -1   9     1494.39     1418.20     24.00 o 
  -2  -1   9        0.11       -3.04      3.04 o 
  -1  -1   9        6.62       22.94      6.11 o 
   0  -1   9        7.95        9.15      4.20 o 
   1  -1   9     1757.87     2015.83     32.30 o 
   2  -1   9      227.66      218.48      7.13 o 
   3  -1   9      403.52      377.11      8.59 o 
   4  -1   9      265.86      245.32      9.81 o 
   5  -1   9        0.06       -2.97      8.22 o 
   6  -1   9       88.18      102.52     10.13 o 
   7  -1   9        9.54        8.08      8.47 o 
   8  -1   9        0.25       -8.35     12.01 o 
  -9   0   9        9.82       -0.21     11.77 o 
  -8   0   9       11.56        2.71     12.19 o 
  -7   0   9        9.87       10.21      5.50 o 
  -6   0   9       13.65       13.98      5.10 o 
  -5   0   9       48.39       52.31      5.33 o 
  -4   0   9      209.09      217.63      8.92 o 
  -3   0   9       68.01       68.57      4.50 o 
  -2   0   9     4376.04     4306.44     59.99 o 
  -1   0   9      110.04      125.56      5.58 o 
   0   0   9     9114.35    12761.90    183.62 o 
   1   0   9       75.69       76.38      5.54 o 
   2   0   9      222.54      218.95      8.30 o 
   3   0   9       90.45       95.60      5.70 o 
   4   0   9      221.65      217.30      9.61 o 
   5   0   9      105.45      123.84     11.88 o 
   6   0   9       71.37       66.49     20.77 o 
   7   0   9       31.26       39.26     12.99 o 
   8   0   9        1.45      -12.68     12.68 o 
  -9   1   9        0.01       -8.48      8.48 o 
  -8   1   9        5.62        9.40      5.51 o 
  -7   1   9       20.15       22.30      5.39 o 
  -6   1   9       78.68       85.20      5.63 o 
  -5   1   9       56.57       57.52      5.06 o 
  -4   1   9       32.55       32.36      4.18 o 
  -3   1   9        2.74        7.14      3.43 o 
  -2   1   9       81.14       95.47      4.45 o 
  -1   1   9      490.78      577.36     10.65 o 
   0   1   9       42.42       51.70      4.23 o 
   1   1   9      431.65      393.58     11.74 o 
   2   1   9       69.89       65.85      5.30 o 
   3   1   9       23.47       12.76      4.66 o 
   4   1   9       23.42       23.45      6.09 o 
   5   1   9       16.95       15.16     13.61 o 
   6   1   9       91.12       80.81     12.34 o 
   7   1   9        0.09        1.53     12.09 o 
   8   1   9       20.84       10.52     14.05 o 
  -9   2   9        0.63        2.50     16.50 o 
  -8   2   9        0.31       24.20     15.90 o 
  -7   2   9       11.50       18.04     14.44 o 
  -6   2   9       46.15       44.65      6.56 o 
  -5   2   9       43.61       40.09      4.52 o 
  -4   2   9      371.31      322.89      9.88 o 
  -3   2   9       33.60       29.41      4.86 o 
  -2   2   9      223.95      212.83      7.23 o 
  -1   2   9       42.96       54.45      3.55 o 
   0   2   9      218.89      251.54      7.65 o 
   1   2   9      133.45      137.41      5.43 o 
   2   2   9      532.58      516.81     13.20 o 
   3   2   9       31.22       32.38      5.16 o 
   4   2   9        0.03        9.75      8.13 o 
   5   2   9       78.23       98.33     12.66 o 
   6   2   9       22.14       36.93     11.56 o 
   7   2   9        0.76        2.42     12.91 o 
   8   2   9        1.23       -4.80     14.17 o 
  -9   3   9        0.29       -0.63     16.40 o 
  -8   3   9        5.54       -6.93     14.00 o 
  -7   3   9        4.55        3.33      4.72 o 
  -6   3   9       13.13       16.76      6.07 o 
  -5   3   9        0.16       -4.13      4.13 o 
  -4   3   9       16.40       15.24      4.42 o 
  -3   3   9      276.30      250.61      7.63 o 
  -2   3   9       47.80       45.51      4.59 o 
  -1   3   9      421.34      416.84     16.28 o 
   0   3   9        4.46        3.13      3.90 o 
   1   3   9       36.59       75.37      5.95 o 
   2   3   9       15.66       18.27      5.83 o 
   3   3   9      141.88      163.72      8.89 o 
   4   3   9      108.79       98.30      9.13 o 
   5   3   9       43.75       51.37      9.48 o 
   6   3   9       39.58       41.76     15.01 o 
   7   3   9        2.15       28.48     24.67 o 
  -8   4   9        1.37       10.54     14.62 o 
  -7   4   9       63.81       70.19      7.51 o 
  -6   4   9        7.80        8.31      5.10 o 
  -5   4   9       37.96       42.50      6.52 o 
  -4   4   9       29.01       24.69      5.40 o 
  -3   4   9        3.05       -1.92      5.06 o 
  -2   4   9       13.10        9.11      5.11 o 
  -1   4   9        8.23        3.07      4.37 o 
   0   4   9        9.31      149.15      7.84 o 
   1   4   9        0.10       -0.61      5.96 o 
   2   4   9        6.91       -5.42      6.24 o 
   3   4   9        0.60       -6.66      6.66 o 
   4   4   9        0.79        4.28      8.24 o 
   5   4   9       32.58       21.29     10.00 o 
   6   4   9        4.34       14.32     22.35 o 
   7   4   9       44.72       15.20     33.49 o 
  -8   5   9        2.55       -1.30      9.43 o 
  -7   5   9       78.37       76.10     13.45 o 
  -6   5   9       48.69       55.18     12.83 o 
  -5   5   9      320.70      295.09     17.99 o 
  -4   5   9       45.57       49.68      9.17 o 
  -3   5   9       91.48       61.53      9.83 o 
  -2   5   9        0.64       10.16      7.08 o 
  -1   5   9      780.67      717.73     15.90 o 
   0   5   9       19.34       20.07      5.80 o 
   1   5   9      945.39      858.01     18.75 o 
   2   5   9       48.55       44.27      7.58 o 
   3   5   9       60.94       69.77     15.45 o 
   4   5   9       24.12       23.16     10.65 o 
   5   5   9        8.75       16.44     11.98 o 
   6   5   9        0.19       20.04     16.51 o 
  -7   6   9        7.61       19.84     11.45 o 
  -6   6   9        0.03       13.64     13.52 o 
  -5   6   9       28.89       40.62     10.98 o 
  -4   6   9      150.15      129.54     21.01 o 
  -3   6   9       50.67       67.80     24.17 o 
  -2   6   9      442.74      424.04     39.09 o 
  -1   6   9        0.82       -2.70      7.23 o 
   0   6   9        6.28       10.07      9.02 o 
   1   6   9        0.79       -6.46      8.21 o 
   2   6   9      195.10      174.62     19.65 o 
   3   6   9       16.65        5.54     11.79 o 
   4   6   9       57.34       94.37     20.22 o 
   5   6   9       14.12        1.30     17.05 o 
  -6   7   9        0.25       14.83     20.44 o 
  -5   7   9        2.31        2.22     10.15 o 
  -4   7   9       24.14       26.75     11.99 o 
  -3   7   9       90.32      104.85     16.15 o 
  -2   7   9       22.41       22.72     12.30 o 
  -1   7   9      278.50      274.76     19.24 o 
   0   7   9       26.83       17.64     11.02 o 
   1   7   9       18.15       32.12     27.36 o 
   2   7   9        3.85       -8.62     11.78 o 
   3   7   9       17.81        8.33     19.49 o 
   4   7   9       45.00       32.16     21.16 o 
  -5   8   9        2.30       12.70     20.97 o 
  -4   8   9        6.30        9.30     12.51 o 
  -3   8   9        1.82        9.98     18.29 o 
  -2   8   9      383.92      485.52     41.44 o 
  -1   8   9        1.15       10.64      8.83 o 
   0   8   9      522.55      537.60     33.11 o 
   1   8   9        9.01        0.92     29.14 o 
   2   8   9       67.64       77.23     22.76 o 
   3   8   9       21.99       35.42     16.11 o 
  -2   9   9        0.51       -2.67     24.67 o 
  -1   9   9        0.05       -3.10     25.40 o 
   0   9   9        0.33      -19.76     31.75 o 
  -4  -9  10        5.85      -22.57     26.24 o 
  -3  -9  10       24.13       16.59     14.49 o 
  -2  -9  10        1.97       -2.42     13.59 o 
  -1  -9  10       12.01      -18.78     18.78 o 
   0  -9  10        9.43       18.07     18.37 o 
   1  -9  10       59.77       52.75     13.52 o 
   2  -9  10       74.55       88.67     18.18 o 
   3  -9  10       33.33       31.56     15.29 o 
  -5  -8  10        0.00      -13.94     15.30 o 
  -4  -8  10       91.89       78.98     19.84 o 
  -3  -8  10        0.97       -4.82     12.24 o 
  -2  -8  10      233.86      210.75     17.28 o 
  -1  -8  10       10.11       -4.55     11.60 o 
   0  -8  10       12.50        3.80     10.11 o 
   1  -8  10        6.66       17.09     16.60 o 
   2  -8  10       72.40       79.77     16.09 o 
   3  -8  10       55.52       25.97     13.97 o 
   4  -8  10       53.39       77.57     17.00 o 
   5  -8  10       17.76       24.00     15.06 o 
  -6  -7  10        7.31       12.88     12.80 o 
  -5  -7  10        0.02       -2.48     10.81 o 
  -4  -7  10        3.65       -4.44     10.78 o 
  -3  -7  10      102.90      107.36     12.15 o 
  -2  -7  10        8.89       -3.84     11.84 o 
  -1  -7  10      269.81      275.73     14.62 o 
   0  -7  10       39.62       43.07      9.33 o 
   1  -7  10      108.27      129.84     12.11 o 
   2  -7  10        4.68        4.09      7.62 o 
   3  -7  10       12.33       18.24     12.34 o 
   4  -7  10       41.01       27.39     13.46 o 
   5  -7  10        0.38        8.99     13.12 o 
   6  -7  10       13.33       38.28     15.04 o 
  -7  -6  10        6.51        7.64     11.76 o 
  -6  -6  10        9.05        9.40     11.36 o 
  -5  -6  10        6.17        5.86      8.87 o 
  -4  -6  10        0.98        6.67      9.96 o 
  -3  -6  10        5.37       -3.24      8.04 o 
  -2  -6  10      215.65      256.31     10.47 o 
  -1  -6  10       31.04       15.58      6.46 o 
   0  -6  10      574.06      564.11     16.15 o 
   1  -6  10       78.65       84.41      8.24 o 
   2  -6  10       58.70       59.87      7.94 o 
   3  -6  10        0.01        9.31     12.82 o 
   4  -6  10       47.70       53.34     17.98 o 
   5  -6  10       11.16       27.59     12.50 o 
   6  -6  10        2.82      -18.35     21.55 o 
  -8  -5  10        0.13      -11.05     11.05 o 
  -7  -5  10       29.40       29.96     17.92 o 
  -6  -5  10       73.54       80.63     13.28 o 
  -5  -5  10       67.90       84.72     11.15 o 
  -4  -5  10      125.09      158.70     11.39 o 
  -3  -5  10        7.78        2.15      7.21 o 
  -2  -5  10       10.86        5.51      5.67 o 
  -1  -5  10      201.14      166.97      7.72 o 
   0  -5  10       37.87       40.03      6.21 o 
   1  -5  10      131.99      122.86      7.13 o 
   2  -5  10      143.29      135.33      7.72 o 
   3  -5  10        0.08       -1.59      8.79 o 
   4  -5  10        0.10       -9.67     12.49 o 
   5  -5  10       28.32       -2.54      8.95 o 
   6  -5  10       46.40       62.98     15.01 o 
   7  -5  10        0.15        1.02     12.36 o 
  -8  -4  10        0.53      -10.50     10.50 o 
  -7  -4  10        2.62       10.28      9.90 o 
  -6  -4  10       90.49      110.11     11.65 o 
  -5  -4  10        4.33       -7.14      7.15 o 
  -4  -4  10     1029.29      995.63     22.24 o 
  -3  -4  10       44.89       47.45      5.81 o 
  -2  -4  10      677.83      598.47     15.00 o 
  -1  -4  10       10.41       13.64      4.81 o 
   0  -4  10      161.17      220.81      7.57 o 
   1  -4  10      105.78      120.09      7.51 o 
   2  -4  10     1134.61     1028.48     17.39 o 
   3  -4  10      163.73      166.38     11.57 o 
   4  -4  10      160.76      149.31     12.97 o 
   5  -4  10       49.49       35.42     10.18 o 
   6  -4  10        5.40        0.23      8.91 o 
   7  -4  10        0.68       -5.23     11.54 o 
  -8  -3  10        8.38       25.20     10.86 o 
  -7  -3  10       12.78       18.48      9.74 o 
  -6  -3  10        0.25        6.76      7.69 o 
  -5  -3  10       14.21        8.24      7.41 o 
  -4  -3  10       42.72       40.69      5.90 o 
  -3  -3  10      350.49      288.09      8.28 o 
  -2  -3  10       17.18       16.82      4.25 o 
  -1  -3  10      134.69      264.72     24.87 o 
   0  -3  10        0.24       -3.53      3.53 o 
   1  -3  10       66.24       79.74      5.42 o 
   2  -3  10      380.46      351.57      8.89 o 
   3  -3  10      291.17      270.99     10.36 o 
   4  -3  10      279.47      264.73     17.20 o 
   5  -3  10       52.29       49.83      8.62 o 
   6  -3  10       37.53       37.58      9.85 o 
   7  -3  10        0.07        6.43     11.57 o 
   8  -3  10        1.40        6.66     13.57 o 
  -9  -2  10        9.43        4.44     14.91 o 
  -8  -2  10        0.01       -3.61     11.72 o 
  -7  -2  10       21.14       20.68      9.33 o 
  -6  -2  10       14.82       12.82      8.05 o 
  -5  -2  10        4.92        3.75      5.74 o 
  -4  -2  10       22.13       27.33      4.81 o 
  -3  -2  10       64.16       76.52      4.59 o 
  -2  -2  10      249.38      384.40     14.47 o 
  -1  -2  10       51.24       70.08      4.48 o 
   0  -2  10      660.90      655.34     12.88 o 
   1  -2  10       85.84      115.09      5.39 o 
   2  -2  10       89.22       97.41      5.41 o 
   3  -2  10      191.03      179.55      6.62 o 
   4  -2  10       11.24        8.29      5.66 o 
   5  -2  10       43.49       39.55      8.27 o 
   6  -2  10        7.83       -4.46      8.20 o 
   7  -2  10        5.97       10.08     11.60 o 
   8  -2  10        0.06        2.80     15.84 o 
  -9  -1  10        2.07        6.93      9.51 o 
  -8  -1  10        4.44        3.09      8.06 o 
  -7  -1  10       24.85       23.09      8.66 o 
  -6  -1  10       55.44       65.49      8.10 o 
  -5  -1  10        3.99        1.83      4.96 o 
  -4  -1  10       74.69       81.60      5.21 o 
  -3  -1  10      825.29      817.33     16.52 o 
  -2  -1  10        9.45       11.67      3.40 o 
  -1  -1  10     2939.19     3145.76     42.72 o 
   0  -1  10      195.45      216.67      8.57 o 
   1  -1  10      290.01      308.24     10.64 o 
   2  -1  10      136.08      128.01      6.05 o 
   3  -1  10      370.61      398.47      9.48 o 
   4  -1  10        5.09       13.62      6.12 o 
   5  -1  10      109.57      122.29     11.97 o 
   6  -1  10       30.99       49.43     10.25 o 
   7  -1  10        0.63        4.02     17.32 o 
   8  -1  10       16.60        8.14     13.25 o 
  -9   0  10        0.51        3.48     17.77 o 
  -8   0  10        4.87       -6.99      6.99 o 
  -7   0  10       22.85       18.40      5.77 o 
  -6   0  10       47.60       59.57      7.56 o 
  -5   0  10       22.95       18.97      5.25 o 
  -4   0  10       85.88       90.06      5.71 o 
  -3   0  10       13.75       12.57      3.66 o 
  -2   0  10       61.30       60.81      6.31 o 
  -1   0  10        0.04        3.40      2.92 o 
   0   0  10      514.94      682.78     13.85 o 
   1   0  10      122.54      125.50      6.00 o 
   2   0  10     1093.89     1037.67     21.33 o 
   3   0  10       21.09       17.06      4.41 o 
   4   0  10       12.28       20.52      5.89 o 
   5   0  10        3.30        1.00     10.43 o 
   6   0  10       13.90       11.11     12.42 o 
   7   0  10        0.90        8.49     11.77 o 
   8   0  10        0.72      -12.55     12.55 o 
  -9   1  10       19.52        8.57     14.49 o 
  -8   1  10       33.32       37.11      7.11 o 
  -7   1  10       30.10       39.51      7.99 o 
  -6   1  10        0.37        4.77      4.70 o 
  -5   1  10       17.05       11.84      4.63 o 
  -4   1  10       38.87       40.72      4.75 o 
  -3   1  10      168.94      178.15      8.65 o 
  -2   1  10        5.93       17.03      2.95 o 
  -1   1  10      923.08      932.86     15.33 o 
   0   1  10       64.89       77.97      5.00 o 
   1   1  10      127.52      143.52      6.84 o 
   2   1  10       18.48       15.62      4.67 o 
   3   1  10      116.90      113.60      7.83 o 
   4   1  10      280.96      273.16     10.80 o 
   5   1  10        5.89       -5.65     11.39 o 
   6   1  10       42.28       32.22     18.23 o 
   7   1  10        0.12       -5.95     12.01 o 
   8   1  10        2.32       15.88     14.67 o 
  -9   2  10        3.23       -7.98      7.98 o 
  -8   2  10        3.06       11.85      5.26 o 
  -7   2  10       20.94       21.54      5.45 o 
  -6   2  10       51.32       58.62      5.76 o 
  -5   2  10        0.34        3.99      4.15 o 
  -4   2  10        0.02       -3.07      4.02 o 
  -3   2  10       41.02       52.70      5.31 o 
  -2   2  10      300.52      270.45      7.76 o 
  -1   2  10      132.26      141.83      4.98 o 
   0   2  10      605.57      616.14     13.82 o 
   1   2  10       45.32       44.56      4.36 o 
   2   2  10       16.31       11.99      5.78 o 
   3   2  10       13.74       19.97     11.49 o 
   4   2  10      127.72      139.17     10.29 o 
   5   2  10       43.12       44.03      7.61 o 
   6   2  10        4.50       13.97     12.53 o 
   7   2  10       18.01       10.58     14.51 o 
  -8   3  10        9.08        7.78      7.67 o 
  -7   3  10        0.00       -1.51      5.11 o 
  -6   3  10      129.18      136.49      7.76 o 
  -5   3  10       97.77       96.53      6.43 o 
  -4   3  10        8.50        9.72      4.61 o 
  -3   3  10      234.89      267.58      9.65 o 
  -2   3  10        3.46        6.27      3.66 o 
  -1   3  10       75.48       56.20      5.16 o 
   0   3  10        2.17        1.08      4.70 o 
   1   3  10      566.78      568.09     17.54 o 
   2   3  10       15.37       27.18      6.04 o 
   3   3  10      105.73       84.75      9.21 o 
   4   3  10        4.32       -6.41      9.04 o 
   5   3  10       39.45       32.47     17.81 o 
   6   3  10        2.16        7.15     13.36 o 
   7   3  10       10.70       -2.44     15.08 o 
  -8   4  10        9.57       -1.15      7.23 o 
  -7   4  10       16.41       20.06      7.78 o 
  -6   4  10       10.61       13.27      5.56 o 
  -5   4  10      125.75      122.38      7.43 o 
  -4   4  10      134.30      119.87      7.52 o 
  -3   4  10        0.48       -4.25      4.25 o 
  -2   4  10      169.31      161.54      8.67 o 
  -1   4  10       13.33       29.63      5.14 o 
   0   4  10       40.42       53.98      8.63 o 
   1   4  10      106.44      114.12      8.49 o 
   2   4  10       23.27       18.97      6.47 o 
   3   4  10       82.20       94.20     12.76 o 
   4   4  10        0.02       -7.80      7.80 o 
   5   4  10       31.71       17.89     10.13 o 
   6   4  10        0.00       16.74     15.25 o 
  -7   5  10        0.53       -8.17      9.93 o 
  -6   5  10        5.45        2.98      8.04 o 
  -5   5  10       79.23       85.02     11.78 o 
  -4   5  10       22.78       18.22      9.72 o 
  -3   5  10      627.35      569.81     27.45 o 
  -2   5  10        8.63        4.01      7.82 o 
  -1   5  10      640.77      644.01     17.12 o 
   0   5  10       29.26       20.37     10.97 o 
   1   5  10       63.70       89.22     15.16 o 
   2   5  10        6.70        8.08      8.08 o 
   3   5  10      228.07      244.10     14.61 o 
   4   5  10       35.20       39.73     11.03 o 
   5   5  10       34.24       44.93     13.58 o 
   6   5  10       32.79       16.79     17.30 o 
  -7   6  10       13.67       26.32     13.00 o 
  -6   6  10       94.26       87.74     20.24 o 
  -5   6  10        0.03        2.73      9.24 o 
  -4   6  10       33.89       16.82     21.89 o 
  -3   6  10        0.61       -5.32      9.67 o 
  -2   6  10      354.50      349.94     36.03 o 
  -1   6  10        0.38       -3.67      7.76 o 
   0   6  10     1078.02     1090.74     31.71 o 
   1   6  10       23.73       24.12      9.25 o 
   2   6  10       41.13       52.68     13.32 o 
   3   6  10        2.33        9.70     12.09 o 
   4   6  10       27.61       21.13     17.95 o 
   5   6  10       15.93       24.89     18.56 o 
  -6   7  10       52.39       79.17     14.32 o 
  -5   7  10       11.75       15.61     11.66 o 
  -4   7  10       19.64       25.63     12.37 o 
  -3   7  10        0.12       -2.95     10.61 o 
  -2   7  10        5.63        3.73     11.45 o 
  -1   7  10       46.85       55.62     10.00 o 
   0   7  10        0.50       -9.48      9.48 o 
   1   7  10      159.81      176.90     19.06 o 
   2   7  10       16.14       11.33     12.94 o 
   3   7  10       13.51       -2.07     13.21 o 
   4   7  10        1.14       -9.37     19.43 o 
  -4   8  10      107.81      137.89     19.08 o 
  -3   8  10        0.03        6.60     14.37 o 
  -2   8  10        0.12        7.92     13.12 o 
  -1   8  10        1.25       -5.36      8.63 o 
   0   8  10      177.53      231.87     24.72 o 
   1   8  10        3.03      -11.70     17.94 o 
   2   8  10      178.69      172.08     26.68 o 
  -3  -9  11       22.96       16.10     20.26 o 
  -2  -9  11        0.73       -1.50     14.66 o 
  -1  -9  11       26.56       42.36     21.51 o 
   0  -9  11        1.84        9.03     18.49 o 
   1  -9  11        1.47       -5.02     23.89 o 
   2  -9  11       26.47       -1.63     13.64 o 
   3  -9  11       19.34        7.47     14.90 o 
  -5  -8  11        0.08      -16.55     16.55 o 
  -4  -8  11        0.42      -15.98     15.98 o 
  -3  -8  11        0.20        5.21     13.85 o 
  -2  -8  11      150.26      188.21     36.61 o 
  -1  -8  11       20.06        3.95     11.92 o 
   0  -8  11      242.78      257.89     16.83 o 
   1  -8  11       49.43       34.88     12.34 o 
   2  -8  11        3.15        4.38      8.79 o 
   3  -8  11        0.25        5.66     13.79 o 
   4  -8  11       27.48       17.62     14.67 o 
  -6  -7  11        6.45      -12.32     12.32 o 
  -5  -7  11       13.16        2.48     11.44 o 
  -4  -7  11        8.48        8.68     13.77 o 
  -3  -7  11       17.35       23.43     12.21 o 
  -2  -7  11        1.97       -0.77     11.48 o 
  -1  -7  11      217.32      206.04     13.56 o 
   0  -7  11       55.51       56.32     10.36 o 
   1  -7  11      199.56      191.79     16.76 o 
   2  -7  11      181.28      177.20     13.68 o 
   3  -7  11       23.20       13.97     12.85 o 
   4  -7  11        5.51       24.51     13.43 o 
   5  -7  11        1.47        8.50     13.37 o 
  -7  -6  11       11.54       -9.05     11.31 o 
  -6  -6  11        0.14        0.73     11.21 o 
  -5  -6  11        6.14       18.34      9.59 o 
  -4  -6  11       62.34       75.55     11.68 o 
  -3  -6  11        8.99        7.81      8.05 o 
  -2  -6  11       34.93       93.83      9.13 o 
  -1  -6  11        0.02       14.22      6.05 o 
   0  -6  11      151.04      155.70     11.70 o 
   1  -6  11      103.73       99.85      9.77 o 
   2  -6  11      378.91      371.79     13.93 o 
   3  -6  11      119.19      117.72     16.50 o 
   4  -6  11       43.35       40.51     13.58 o 
   5  -6  11        1.23        7.38     11.37 o 
   6  -6  11        0.26       14.47     12.98 o 
  -8  -5  11       17.98       28.66     15.65 o 
  -7  -5  11       45.40       10.27     11.64 o 
  -6  -5  11        1.19       -9.37      9.37 o 
  -5  -5  11      403.07      404.93     23.37 o 
  -4  -5  11       60.74       55.70      8.42 o 
  -3  -5  11      482.95      464.50     14.71 o 
  -2  -5  11       21.83       24.44      6.25 o 
  -1  -5  11        2.90        9.89      5.83 o 
   0  -5  11        1.43        3.44      4.79 o 
   1  -5  11      111.53      131.19      7.15 o 
   2  -5  11      192.25      183.77      8.92 o 
   3  -5  11      126.61      144.10     13.17 o 
   4  -5  11      320.10      287.96     21.40 o 
   5  -5  11        3.76      -14.39     14.39 o 
   6  -5  11       14.31       18.58     12.43 o 
   7  -5  11        5.88       18.89     13.14 o 
  -8  -4  11       18.27       13.55     12.09 o 
  -7  -4  11        1.87       -7.63      9.74 o 
  -6  -4  11        3.28       -0.35      8.17 o 
  -5  -4  11        2.92        8.53     14.06 o 
  -4  -4  11      601.18      591.12     16.81 o 
  -3  -4  11       24.51       22.05      6.49 o 
  -2  -4  11     3590.12     3375.65     53.92 o 
  -1  -4  11      225.49      224.68      8.14 o 
   0  -4  11     1752.82     1933.54     27.64 o 
   1  -4  11        9.99       16.28      5.98 o 
   2  -4  11        0.05       10.27      4.82 o 
   3  -4  11       94.14       86.29     10.14 o 
   4  -4  11      306.56      247.12     42.49 o 
   5  -4  11       62.71       78.52     11.66 o 
   6  -4  11       39.85       26.13     35.39 o 
   7  -4  11        9.57       28.20     14.00 o 
  -8  -3  11       21.95        9.44     10.48 o 
  -7  -3  11       63.57       59.70     11.39 o 
  -6  -3  11      112.05      118.14     12.40 o 
  -5  -3  11      222.90      217.90     12.56 o 
  -4  -3  11        3.18       -0.61      5.46 o 
  -3  -3  11       46.84       62.95      5.36 o 
  -2  -3  11      187.73      193.11      7.31 o 
  -1  -3  11       69.14      123.62      6.18 o 
   0  -3  11       35.43       36.75      5.11 o 
   1  -3  11      197.75      232.82      8.66 o 
   2  -3  11      103.06      107.20      7.09 o 
   3  -3  11       94.85      122.91      8.66 o 
   4  -3  11        0.45        2.50     10.14 o 
   5  -3  11        5.62        2.99      7.68 o 
   6  -3  11       19.16       17.40     18.81 o 
   7  -3  11        6.47       -2.95     16.20 o 
  -9  -2  11        0.37       -7.70     10.09 o 
  -8  -2  11        0.24       -0.55      8.90 o 
  -7  -2  11       16.51        8.42      9.07 o 
  -6  -2  11       58.92       60.45     10.19 o 
  -5  -2  11       30.26       30.31      7.25 o 
  -4  -2  11      339.90      383.72     11.27 o 
  -3  -2  11       40.36       66.62      6.70 o 
  -2  -2  11      674.63      670.73     13.48 o 
  -1  -2  11      239.93      267.80      7.59 o 
   0  -2  11       47.91       60.30      5.15 o 
   1  -2  11      325.26      304.88      9.40 o 
   2  -2  11       23.64       34.67      4.88 o 
   3  -2  11       96.55      100.97      6.38 o 
   4  -2  11       15.85      123.33     12.96 o 
   5  -2  11        1.57       -1.31      7.33 o 
   6  -2  11        6.32       13.90     11.08 o 
   7  -2  11        3.50        2.51     11.69 o 
   8  -2  11        3.61        0.53     15.67 o 
  -9  -1  11        1.14       -4.37      9.34 o 
  -8  -1  11       28.75       19.14      9.16 o 
  -7  -1  11        0.49       -7.24      7.24 o 
  -6  -1  11       12.70       12.17      6.20 o 
  -5  -1  11       10.09        3.12      5.76 o 
  -4  -1  11       39.46       39.91      5.40 o 
  -3  -1  11       45.91       57.51      5.57 o 
  -2  -1  11      111.51      121.17      5.33 o 
  -1  -1  11        4.79       14.99      3.84 o 
   0  -1  11        1.97        7.19      4.66 o 
   1  -1  11       34.63       39.71      4.96 o 
   2  -1  11      261.97      269.75      9.65 o 
   3  -1  11       36.58       47.17      5.58 o 
   4  -1  11      164.67      169.81     17.14 o 
   5  -1  11        0.46       -8.09      8.09 o 
   6  -1  11        4.90       -6.75     10.78 o 
   7  -1  11        0.75        2.74     11.25 o 
   8  -1  11        0.33      -12.45     12.45 o 
  -9   0  11       22.30       28.59     12.19 o 
  -8   0  11       32.15       42.44      9.24 o 
  -7   0  11       29.32       34.72      6.50 o 
  -6   0  11       55.22       59.59      6.95 o 
  -5   0  11        8.08        8.70      5.22 o 
  -4   0  11        0.01       -2.21      4.11 o 
  -3   0  11        6.81        2.74      3.86 o 
  -2   0  11      130.57      153.53      5.81 o 
  -1   0  11        8.07       11.09      4.63 o 
   0   0  11      850.52     1055.82     21.00 o 
   1   0  11        0.01        6.57      4.24 o 
   2   0  11      120.51      137.80      6.97 o 
   3   0  11      140.92      131.87      7.19 o 
   4   0  11      516.12      511.08     13.50 o 
   5   0  11       52.82       43.54     10.66 o 
   6   0  11        8.74        0.97     14.39 o 
   7   0  11        0.02       15.08     12.77 o 
   8   0  11        5.98        5.98     28.72 o 
  -9   1  11        4.71        9.58      9.84 o 
  -8   1  11        5.33       -4.92     18.10 o 
  -7   1  11      111.31      136.99      8.26 o 
  -6   1  11      184.84      203.48      9.42 o 
  -5   1  11      101.92      107.66      8.68 o 
  -4   1  11       67.32       68.11      5.30 o 
  -3   1  11       41.05       38.15      4.69 o 
  -2   1  11        7.83       22.01      3.54 o 
  -1   1  11       12.00       18.34      3.80 o 
   0   1  11        2.28        2.97      3.82 o 
   1   1  11      388.03      347.50     10.52 o 
   2   1  11       37.74       24.42      5.99 o 
   3   1  11       94.18       90.89      7.96 o 
   4   1  11        1.53       -6.33      6.34 o 
   5   1  11       19.40       22.36     19.59 o 
   6   1  11       17.23       14.10     13.30 o 
   7   1  11        0.88      -11.95     11.95 o 
  -9   2  11        0.76       -1.59     12.10 o 
  -8   2  11       40.00       21.68     24.05 o 
  -7   2  11       14.10        7.24      6.45 o 
  -6   2  11        0.65        0.62      4.82 o 
  -5   2  11       85.07       96.68      6.58 o 
  -4   2  11      481.37      462.68     11.40 o 
  -3   2  11       97.90      102.48      6.08 o 
  -2   2  11      395.72      371.01      8.17 o 
  -1   2  11       64.41       68.23      4.44 o 
   0   2  11       33.39       36.17      5.87 o 
   1   2  11       92.10       94.60      7.93 o 
   2   2  11      638.16      590.43     16.22 o 
   3   2  11      187.99      185.43     11.61 o 
   4   2  11      104.00      116.31     10.00 o 
   5   2  11       89.85       93.99      7.71 o 
   6   2  11        6.15       11.23     13.28 o 
   7   2  11        0.00      -10.87     13.70 o 
  -8   3  11       28.81       29.55      8.67 o 
  -7   3  11       10.83       -0.31      8.44 o 
  -6   3  11        3.33        2.51      5.14 o 
  -5   3  11        0.12        2.81      4.69 o 
  -4   3  11       64.86       74.74      6.52 o 
  -3   3  11      361.19      327.80      9.98 o 
  -2   3  11       66.86       58.30      4.96 o 
  -1   3  11      759.27      750.45     14.45 o 
   0   3  11        0.13       -5.14      5.14 o 
   1   3  11      111.80      140.08      7.63 o 
   2   3  11      207.74      206.40     10.52 o 
   3   3  11       35.94       47.59      8.39 o 
   4   3  11       27.20       29.81      8.81 o 
   5   3  11       39.83       56.33     11.40 o 
   6   3  11        2.56        8.47     24.49 o 
   7   3  11        1.18       -5.39     14.34 o 
  -8   4  11        0.55       -0.48     15.00 o 
  -7   4  11       45.07       41.06      9.48 o 
  -6   4  11        0.23        9.29      6.65 o 
  -5   4  11        6.62        1.67      5.59 o 
  -4   4  11       18.25       18.07      8.14 o 
  -3   4  11      102.43       91.19      9.96 o 
  -2   4  11      842.97      754.87     23.24 o 
  -1   4  11        9.79       11.08      6.43 o 
   0   4  11     1125.70     1289.89     22.14 o 
   1   4  11       65.59       51.79      8.26 o 
   2   4  11       22.53       28.26      6.52 o 
   3   4  11       16.36       17.46      8.26 o 
   4   4  11       25.55       21.35      9.17 o 
   5   4  11       17.28        2.35      9.85 o 
   6   4  11        2.60      -14.62     14.62 o 
  -7   5  11       64.09       83.65     11.17 o 
  -6   5  11       45.46       41.44     10.44 o 
  -5   5  11        3.68       15.50      9.27 o 
  -4   5  11       23.53       17.82     18.22 o 
  -3   5  11      118.33      103.12     14.04 o 
  -2   5  11        5.83       12.07     10.34 o 
  -1   5  11      690.14      588.07     16.71 o 
   0   5  11       26.96       20.07     10.55 o 
   1   5  11      337.94      307.48     14.96 o 
   2   5  11       69.21       75.27     12.87 o 
   3   5  11       45.47       46.71     12.66 o 
   4   5  11        1.04       -4.18     16.37 o 
   5   5  11       36.10       35.49     17.00 o 
   6   5  11        2.73       16.02     13.71 o 
  -7   6  11       25.84       36.38     17.51 o 
  -6   6  11       49.77       58.87     12.16 o 
  -5   6  11       28.26       33.24     11.69 o 
  -4   6  11      284.49      272.94     20.15 o 
  -3   6  11        1.71       -0.97     10.44 o 
  -2   6  11      325.42      361.63     38.18 o 
  -1   6  11        3.25        1.38      7.86 o 
   0   6  11        6.73       -6.67      8.97 o 
   1   6  11        2.05       -2.67      8.34 o 
   2   6  11      312.27      298.08     19.04 o 
   3   6  11       10.58        3.58     18.68 o 
   4   6  11       25.70       31.40     22.74 o 
   5   6  11        1.51       -6.89     17.54 o 
  -5   7  11       11.71       20.04     20.84 o 
  -4   7  11       14.31      -12.14     18.34 o 
  -3   7  11       34.02       34.23     13.22 o 
  -2   7  11        7.49        3.85     11.84 o 
  -1   7  11        7.53        7.76      9.22 o 
   0   7  11        1.13        4.82     11.48 o 
   1   7  11        2.18       34.73     19.22 o 
   2   7  11       37.55       39.87     13.87 o 
   3   7  11       19.95       27.28     14.76 o 
   4   7  11       44.14       20.51     33.19 o 
  -4   8  11       10.94       21.04     14.00 o 
  -3   8  11        1.70       19.36     22.65 o 
  -2   8  11       71.38       66.48     23.14 o 
  -1   8  11        0.20        4.18     14.75 o 
   0   8  11        1.46       22.57     17.87 o 
   1   8  11        5.82        6.35     19.09 o 
   2   8  11       24.64        4.44     21.04 o 
  -3  -9  12        4.00       19.14     19.74 o 
  -2  -9  12        2.02      -13.80     13.80 o 
  -1  -9  12       31.74       38.68     21.82 o 
   0  -9  12       15.47       -8.38     29.26 o 
   1  -9  12       36.16       73.52     19.19 o 
   2  -9  12       19.30       34.04     22.24 o 
   3  -9  12        0.23       22.07     26.47 o 
  -5  -8  12        0.30      -14.13     14.13 o 
  -4  -8  12       44.59       63.77     30.92 o 
  -3  -8  12        0.14      -15.88     15.88 o 
  -2  -8  12        0.03      -11.78     11.78 o 
  -1  -8  12       12.72       19.53     15.00 o 
   0  -8  12      192.84      183.11     23.19 o 
   1  -8  12       88.47       94.12     14.52 o 
   2  -8  12      155.47      140.39     10.38 o 
   3  -8  12       82.55       85.40     50.33 o 
   4  -8  12        4.19        6.60     15.44 o 
  -6  -7  12        0.09       -2.65     12.28 o 
  -5  -7  12       18.08        5.63     12.14 o 
  -4  -7  12       11.19        5.95     13.77 o 
  -3  -7  12       62.58       87.68     13.68 o 
  -2  -7  12       15.31       -1.14     11.52 o 
  -1  -7  12        0.91       27.16     11.88 o 
   0  -7  12        9.28        8.68      9.55 o 
   1  -7  12      110.63       92.53     11.80 o 
   2  -7  12      100.51       89.65     10.08 o 
   3  -7  12       97.55      104.94     28.20 o 
   4  -7  12      137.50      137.52     32.35 o 
   5  -7  12       15.76        0.01     15.72 o 
  -7  -6  12        6.84        0.11     12.33 o 
  -6  -6  12        0.23      -10.17     10.37 o 
  -5  -6  12       36.27       23.90     10.36 o 
  -4  -6  12       71.33       56.61     11.36 o 
  -3  -6  12        0.25       -4.21      8.46 o 
  -2  -6  12      376.39      342.47     16.30 o 
  -1  -6  12       22.09       32.37      7.73 o 
   0  -6  12      153.22      154.94     11.40 o 
   1  -6  12        2.01       15.67      9.93 o 
   2  -6  12       17.81       14.45      8.20 o 
   3  -6  12       38.95       22.25     16.73 o 
   4  -6  12       68.19       54.90     14.24 o 
   5  -6  12       48.36       82.35     15.54 o 
   6  -6  12        0.48      -12.94     12.94 o 
  -7  -5  12        1.83       -0.14     10.52 o 
  -6  -5  12      101.30       89.25     13.81 o 
  -5  -5  12      136.56      129.03     12.58 o 
  -4  -5  12       38.93       50.02      8.48 o 
  -3  -5  12      821.77      782.07     19.31 o 
  -2  -5  12        0.61       -2.78      6.44 o 
  -1  -5  12      275.56      274.84     10.73 o 
   0  -5  12       28.91       31.09      5.89 o 
   1  -5  12       23.80      104.03     13.01 o 
   2  -5  12       41.82       50.97      9.84 o 
   3  -5  12        7.68       -5.16     10.21 o 
   4  -5  12       30.82       33.34     13.39 o 
   5  -5  12        0.86       12.73     12.56 o 
   6  -5  12       90.97       76.09     16.39 o 
   7  -5  12        1.75      -12.91     12.91 o 
  -8  -4  12       18.10        9.00     13.43 o 
  -7  -4  12        0.06       -6.66      9.73 o 
  -6  -4  12      250.90      243.28     20.45 o 
  -5  -4  12        7.01        7.43      8.01 o 
  -4  -4  12      471.31      470.09     14.97 o 
  -3  -4  12       36.70       30.89      6.41 o 
  -2  -4  12      201.68      181.53     10.04 o 
  -1  -4  12       31.63       34.17      6.76 o 
   0  -4  12     2366.13     2492.45     34.39 o 
   1  -4  12      455.84      378.68     14.08 o 
   2  -4  12     1124.49     1049.56     21.10 o 
   3  -4  12      240.42      237.94     11.61 o 
   4  -4  12       35.77       43.68     10.93 o 
   5  -4  12        3.67       17.56     17.00 o 
   6  -4  12       46.45       33.77     13.75 o 
   7  -4  12       17.59       39.72     15.61 o 
  -8  -3  12        1.14       -9.22      9.22 o 
  -7  -3  12        0.02        9.61      9.72 o 
  -6  -3  12        3.33       -8.63      8.63 o 
  -5  -3  12      156.73      157.57     11.26 o 
  -4  -3  12      115.78      126.76      9.57 o 
  -3  -3  12      863.26      857.67     15.89 o 
  -2  -3  12        1.70        7.80      4.28 o 
  -1  -3  12      644.20      653.62     14.24 o 
   0  -3  12        8.31        9.30      5.04 o 
   1  -3  12       93.79      162.42     19.65 o 
   2  -3  12      391.97      327.20     10.87 o 
   3  -3  12       44.53       26.33      6.41 o 
   4  -3  12      159.10      170.08     15.70 o 
   5  -3  12      128.80      126.70     29.25 o 
   6  -3  12        0.03       13.01     12.34 o 
   7  -3  12        5.22       11.62     13.40 o 
  -9  -2  12       10.05       -0.83     19.47 o 
  -8  -2  12       12.30       10.77     11.32 o 
  -7  -2  12       13.62       17.05      8.89 o 
  -6  -2  12       26.41       27.67      9.21 o 
  -5  -2  12        2.55        2.11      8.05 o 
  -4  -2  12       53.99       57.67      6.13 o 
  -3  -2  12      121.14      114.30      6.11 o 
  -2  -2  12      875.61      853.49     16.66 o 
  -1  -2  12       24.03       26.04      4.80 o 
   0  -2  12     1095.16     1203.08     20.69 o 
   1  -2  12      259.04      248.31     14.23 o 
   2  -2  12       21.71       48.16      6.63 o 
   3  -2  12        2.11       -0.48      5.04 o 
   4  -2  12       65.10      103.63      9.08 o 
   5  -2  12       26.98       30.45      8.43 o 
   6  -2  12       22.68        9.27     11.35 o 
   7  -2  12        6.37       34.44     16.74 o 
  -9  -1  12        0.01        1.76      9.73 o 
  -8  -1  12       14.91       12.68      9.03 o 
  -7  -1  12       47.20       29.14     11.57 o 
  -6  -1  12       76.98       75.93      9.92 o 
  -5  -1  12       32.61       36.16      6.82 o 
  -4  -1  12       50.62       65.95      7.15 o 
  -3  -1  12        0.61       -0.54      4.21 o 
  -2  -1  12       69.11       74.86      4.96 o 
  -1  -1  12      223.21      252.98      8.77 o 
   0  -1  12        6.52        7.23      5.02 o 
   1  -1  12       70.73      110.82      9.63 o 
   2  -1  12      328.26      300.16     15.20 o 
   3  -1  12       12.13       22.81      4.93 o 
   4  -1  12       12.73       17.03      7.96 o 
   5  -1  12        2.00        5.92     11.08 o 
   6  -1  12       43.83       51.30     13.72 o 
   7  -1  12       11.95       -0.74     12.51 o 
  -9   0  12        0.15       -9.94      9.94 o 
  -8   0  12        0.49       -4.35      8.44 o 
  -7   0  12       40.77       43.91      9.01 o 
  -6   0  12      126.75      127.69      8.75 o 
  -5   0  12       67.62       62.97      7.07 o 
  -4   0  12      628.90      561.91     12.55 o 
  -3   0  12        1.78       -0.86      4.24 o 
  -2   0  12      702.63      601.17     12.89 o 
  -1   0  12       29.27       25.46      4.54 o 
   0   0  12      102.79      132.10      7.24 o 
   1   0  12        7.89       10.65      4.95 o 
   2   0  12      801.38      723.82     17.39 o 
   3   0  12      187.89      177.35      8.43 o 
   4   0  12      152.55      171.94      9.16 o 
   5   0  12       14.76        5.92     10.73 o 
   6   0  12        6.05       19.16     13.85 o 
   7   0  12        0.68       -1.98     12.93 o 
  -9   1  12       22.28       22.48     16.11 o 
  -8   1  12       74.81       79.84     11.99 o 
  -7   1  12        0.35        2.09      7.20 o 
  -6   1  12        6.02        1.24      5.26 o 
  -5   1  12      651.78      627.86     18.25 o 
  -4   1  12      101.67      110.83      6.40 o 
  -3   1  12     1214.66     1106.66     21.11 o 
  -2   1  12       41.45       50.03      4.57 o 
  -1   1  12       40.78       47.91      5.07 o 
   0   1  12        0.97       -1.09      4.68 o 
   1   1  12       52.92       59.00      9.81 o 
   2   1  12      451.23      373.84     12.70 o 
   3   1  12      433.71      433.85     14.03 o 
   4   1  12      380.89      374.83     12.96 o 
   5   1  12       73.86       59.87     11.96 o 
   6   1  12        8.24      -11.41     11.41 o 
   7   1  12        2.95       -3.92     13.69 o 
  -8   2  12       79.71       84.01     11.94 o 
  -7   2  12       45.54       65.45      8.23 o 
  -6   2  12      330.62      335.93     12.70 o 
  -5   2  12       13.29       12.66      5.10 o 
  -4   2  12        0.40        1.01      4.97 o 
  -3   2  12       75.11       76.00      5.95 o 
  -2   2  12     1762.02     1600.62     22.69 o 
  -1   2  12       26.05       37.91      4.55 o 
   0   2  12     1652.34     1663.54     31.87 o 
   1   2  12        3.66       -3.50      7.85 o 
   2   2  12      227.54      224.69     10.90 o 
   3   2  12        0.46       11.80     11.89 o 
   4   2  12       63.62       75.97      9.40 o 
   5   2  12        0.17       -6.44      6.75 o 
   6   2  12       34.05       27.41     14.64 o 
   7   2  12        5.12        2.37     15.45 o 
  -8   3  12       27.00       53.03     13.52 o 
  -7   3  12       18.71       32.73     22.72 o 
  -6   3  12      172.34      187.56     11.44 o 
  -5   3  12       94.53      102.03     10.73 o 
  -4   3  12        3.93        4.27      5.04 o 
  -3   3  12       26.44       13.60      5.10 o 
  -2   3  12      272.79      256.70      9.29 o 
  -1   3  12      411.90      384.69     10.41 o 
   0   3  12      214.09      235.07      9.28 o 
   1   3  12      443.39      480.74     13.32 o 
   2   3  12      283.29      277.40     25.33 o 
   3   3  12       60.43       60.57      9.30 o 
   4   3  12        0.11       -7.68      7.68 o 
   5   3  12        0.30       -5.79      9.02 o 
   6   3  12        2.17       -2.77     13.59 o 
  -8   4  12        0.15        3.26      8.62 o 
  -7   4  12        2.57        9.56      7.05 o 
  -6   4  12       11.39       11.76      7.07 o 
  -5   4  12       16.67       12.24      8.60 o 
  -4   4  12        9.79       14.88      6.49 o 
  -3   4  12        7.68       14.03      5.54 o 
  -2   4  12       22.20       28.29      9.42 o 
  -1   4  12       16.34        8.19      6.73 o 
   0   4  12       46.91       36.23      7.73 o 
   1   4  12      127.31      126.52      9.47 o 
   2   4  12       51.87       53.90      7.85 o 
   3   4  12       60.02       46.45     10.01 o 
   4   4  12        1.18       -2.35     12.17 o 
   5   4  12        3.71        3.02     11.12 o 
   6   4  12        2.58       16.85     16.75 o 
  -7   5  12        0.74        3.16      9.08 o 
  -6   5  12        0.78       -0.62      8.48 o 
  -5   5  12      153.65      160.15     15.29 o 
  -4   5  12       24.23       36.52     11.59 o 
  -3   5  12      119.54      119.41     16.26 o 
  -2   5  12        6.38       16.01     10.75 o 
  -1   5  12       25.43       68.31      8.86 o 
   0   5  12       20.74       32.24     12.81 o 
   1   5  12      104.94       96.68     10.93 o 
   2   5  12       31.96       10.46     11.35 o 
   3   5  12      109.34      116.22     16.84 o 
   4   5  12       56.48       46.53     18.32 o 
   5   5  12        5.72        2.72     16.52 o 
  -6   6  12        8.08       13.33     10.39 o 
  -5   6  12       17.40       28.21     10.92 o 
  -4   6  12      149.25      141.65     16.61 o 
  -3   6  12        1.21       -2.45     12.72 o 
  -2   6  12      337.24      305.81     23.02 o 
  -1   6  12        0.07       -7.44     10.55 o 
   0   6  12      138.31      166.89     14.45 o 
   1   6  12       12.48       11.19     13.98 o 
   2   6  12        8.66        5.30     12.11 o 
   3   6  12       16.36       16.07     13.29 o 
   4   6  12       56.09       27.34     36.84 o 
  -5   7  12        5.25       45.31     21.24 o 
  -4   7  12        2.15       -4.03     18.57 o 
  -3   7  12        5.11       13.75     11.91 o 
  -2   7  12       12.03       -4.29     14.97 o 
  -1   7  12        0.90       12.73      8.91 o 
   0   7  12        1.77       15.14     10.90 o 
   1   7  12        0.02       36.05     18.77 o 
   2   7  12        0.23       14.49     13.78 o 
   3   7  12        0.76      -13.50     13.50 o 
  -3   8  12        6.13        9.70     13.99 o 
  -2   8  12        3.87        1.52     13.72 o 
  -1   8  12        2.35        8.06     10.28 o 
   0   8  12       27.61       86.83     20.89 o 
   1   8  12        8.93       -1.95     17.86 o 
  -3  -9  13       67.60       55.44     26.80 o 
  -2  -9  13        0.20        4.21     15.37 o 
  -1  -9  13       17.26       27.04     33.74 o 
   0  -9  13        0.30      -18.68     18.68 o 
   1  -9  13       23.03       23.61     20.31 o 
   2  -9  13       33.12       47.76     16.77 o 
  -5  -8  13        0.65      -15.97     15.97 o 
  -4  -8  13       44.62       41.06     28.22 o 
  -3  -8  13        1.56      -13.84     13.84 o 
  -2  -8  13      162.33      167.86     17.10 o 
  -1  -8  13        2.66       16.59     12.47 o 
   0  -8  13       12.32       20.89     18.59 o 
   1  -8  13        0.50        9.99     13.01 o 
   2  -8  13       76.98       72.01      9.77 o 
   3  -8  13       24.42       -7.68     13.53 o 
   4  -8  13       32.37       34.90     16.44 o 
  -6  -7  13        0.94        4.39     12.77 o 
  -5  -7  13       16.22        3.57     12.17 o 
  -4  -7  13        0.02      -10.47     22.14 o 
  -3  -7  13       14.65      -15.20     15.20 o 
  -2  -7  13        1.79       -6.69     11.12 o 
  -1  -7  13       40.40       40.89     12.66 o 
   0  -7  13        9.07       26.97     10.42 o 
   1  -7  13        2.76       -6.62     10.75 o 
   2  -7  13        8.24       -0.42      8.00 o 
   3  -7  13        2.17       -4.05     13.70 o 
   4  -7  13       29.53       34.98     14.87 o 
   5  -7  13        0.81       14.30     14.50 o 
  -7  -6  13        3.39       -5.36     12.29 o 
  -6  -6  13        1.80      -10.74     10.74 o 
  -5  -6  13        3.40       24.16     10.45 o 
  -4  -6  13      139.81      119.34     14.39 o 
  -3  -6  13       10.01        8.84      8.88 o 
  -2  -6  13        3.46        0.44      9.75 o 
  -1  -6  13       18.45        6.04      8.31 o 
   0  -6  13      177.67      182.33     12.49 o 
   1  -6  13       25.67       23.64      9.43 o 
   2  -6  13      186.55      167.05     11.82 o 
   3  -6  13       14.39       13.94     11.91 o 
   4  -6  13       28.83       31.63     13.45 o 
   5  -6  13        0.80       -3.80     12.89 o 
   6  -6  13        0.01      -12.77     15.35 o 
  -7  -5  13        4.64       -0.72     11.05 o 
  -6  -5  13       12.61       23.74     12.49 o 
  -5  -5  13        0.01       -4.44      8.58 o 
  -4  -5  13      175.45      202.90     11.90 o 
  -3  -5  13      115.28      113.39      9.95 o 
  -2  -5  13      119.65      122.92      9.10 o 
  -1  -5  13      787.55      722.10     22.10 o 
   0  -5  13       93.26      106.31      7.99 o 
   1  -5  13      147.57      190.62     10.63 o 
   2  -5  13      194.92      164.64     10.62 o 
   3  -5  13       22.34       17.04     12.13 o 
   4  -5  13       82.66       77.95     16.20 o 
   5  -5  13       11.09       21.85     13.45 o 
   6  -5  13        6.40       17.68     14.52 o 
  -8  -4  13        0.49      -11.58     11.58 o 
  -7  -4  13        0.06      -10.25     10.25 o 
  -6  -4  13       10.88       15.18     16.02 o 
  -5  -4  13       40.05       25.46      8.92 o 
  -4  -4  13      407.24      413.11     14.17 o 
  -3  -4  13        3.47        4.63      6.77 o 
  -2  -4  13      930.56      854.88     19.12 o 
  -1  -4  13        3.92       33.67      5.84 o 
   0  -4  13       88.63      108.58      7.64 o 
   1  -4  13       13.20       17.18      6.14 o 
   2  -4  13      879.63      801.93     19.36 o 
   3  -4  13       40.92       43.22      6.27 o 
   4  -4  13      257.08      254.42     34.29 o 
   5  -4  13       37.41       19.52     13.91 o 
   6  -4  13        8.36       19.23     14.03 o 
   7  -4  13       10.36       15.80     15.41 o 
  -8  -3  13       21.25        3.84     13.99 o 
  -7  -3  13       47.91       62.91     12.06 o 
  -6  -3  13        9.28        4.88      9.65 o 
  -5  -3  13       63.90       48.92     10.34 o 
  -4  -3  13        3.05       -2.73      6.97 o 
  -3  -3  13       20.84       22.28      6.04 o 
  -2  -3  13      124.30      132.48      8.82 o 
  -1  -3  13      868.51      867.52     17.37 o 
   0  -3  13      244.75      258.18      9.48 o 
   1  -3  13      696.89      657.47     16.34 o 
   2  -3  13      550.70      489.99     13.24 o 
   3  -3  13      103.53      115.80      9.61 o 
   4  -3  13       37.37       32.84     10.69 o 
   5  -3  13        2.51       -2.63     12.16 o 
   6  -3  13      129.81      119.79     91.10 o 
   7  -3  13       20.88       30.84     19.57 o 
  -8  -2  13        4.71        2.00      9.55 o 
  -7  -2  13        0.33       -4.87      8.40 o 
  -6  -2  13       62.40       53.26     12.56 o 
  -5  -2  13        0.22       -7.54      7.54 o 
  -4  -2  13      188.66      178.68     11.71 o 
  -3  -2  13      112.91      112.62      6.56 o 
  -2  -2  13       10.22       11.40      4.63 o 
  -1  -2  13       34.02       41.71      5.75 o 
   0  -2  13      389.46      455.30     11.76 o 
   1  -2  13      201.87      193.02     11.79 o 
   2  -2  13      646.98      597.38     13.99 o 
   3  -2  13      357.61      314.37     12.36 o 
   4  -2  13      195.64      186.69     13.14 o 
   5  -2  13        1.17       -8.75      8.75 o 
   6  -2  13       25.51       21.37     12.94 o 
   7  -2  13        7.48       22.30     18.37 o 
  -9  -1  13        2.73      -16.10     16.10 o 
  -8  -1  13       10.29        4.92      8.53 o 
  -7  -1  13        5.53       -0.16      8.40 o 
  -6  -1  13        8.10        3.68      7.70 o 
  -5  -1  13      443.56      399.11     18.03 o 
  -4  -1  13       90.14       80.14      6.69 o 
  -3  -1  13     1323.16     1231.11     21.04 o 
  -2  -1  13      117.15      131.98      6.43 o 
  -1  -1  13      614.93      595.95     12.91 o 
   0  -1  13       81.01       78.82      7.32 o 
   1  -1  13        3.00       89.78     23.17 o 
   2  -1  13       24.08       12.18      5.25 o 
   3  -1  13      246.53      253.11     10.62 o 
   4  -1  13      341.80      325.00     10.65 o 
   5  -1  13       41.99       27.17     10.60 o 
   6  -1  13       10.68        0.30     11.98 o 
   7  -1  13        0.30       -0.45     13.52 o 
  -9   0  13       10.71       13.26     11.83 o 
  -8   0  13        0.95       -8.63      8.63 o 
  -7   0  13        3.52        7.68      7.65 o 
  -6   0  13        0.14       -7.73      7.73 o 
  -5   0  13       26.17       30.05      6.69 o 
  -4   0  13     1011.11      966.76     20.78 o 
  -3   0  13        3.83        4.49      4.62 o 
  -2   0  13     2408.16     2137.94     32.90 o 
  -1   0  13       34.04       33.98      5.31 o 
   0   0  13      595.13      555.21     14.71 o 
   1   0  13       38.96       33.29      5.99 o 
   2   0  13       26.38       27.96      6.35 o 
   3   0  13        0.49       -8.34      8.34 o 
   4   0  13       26.97       36.49      6.98 o 
   5   0  13       33.33       48.12     14.28 o 
   6   0  13        0.66      -10.94     10.94 o 
   7   0  13        0.48        8.71     14.19 o 
  -8   1  13       30.13       31.17      8.50 o 
  -7   1  13       92.40       95.51     10.09 o 
  -6   1  13      331.17      341.38     15.89 o 
  -5   1  13       77.63       58.14      7.09 o 
  -4   1  13       39.51       47.82      6.51 o 
  -3   1  13      438.90      423.35     11.72 o 
  -2   1  13      119.93      149.86      6.28 o 
  -1   1  13      906.30      811.09     22.80 o 
   0   1  13      188.28      208.68      8.98 o 
   1   1  13      178.42      162.57      8.56 o 
   2   1  13      393.45      363.25     15.03 o 
   3   1  13       74.51       59.57      9.32 o 
   4   1  13        5.31        7.37      6.74 o 
   5   1  13       10.89       18.97     11.18 o 
   6   1  13       48.75       42.50     14.90 o 
   7   1  13        2.93      -13.22     13.22 o 
  -8   2  13        3.61       -4.12      8.56 o 
  -7   2  13        0.11       11.90      6.82 o 
  -6   2  13      646.86      625.34     41.73 o 
  -5   2  13        4.76       -2.33      5.06 o 
  -4   2  13     2821.73     2714.67     51.25 o 
  -3   2  13       17.14       28.45      5.51 o 
  -2   2  13      465.26      397.34      9.71 o 
  -1   2  13       24.82       25.49      5.08 o 
   0   2  13      952.64     1056.95     23.22 o 
   1   2  13      439.97      398.52     12.69 o 
   2   2  13      666.61      658.98     18.19 o 
   3   2  13      198.84      180.06     11.81 o 
   4   2  13      114.82      101.05     10.15 o 
   5   2  13        0.39       -5.51      7.28 o 
   6   2  13        0.01       -0.15     14.03 o 
   7   2  13        2.57      -13.56     19.27 o 
  -8   3  13       11.52       -4.34      8.85 o 
  -7   3  13       13.07       18.62      7.25 o 
  -6   3  13        0.18       -5.51      5.51 o 
  -5   3  13       15.18       13.34      6.15 o 
  -4   3  13      162.94      157.14      9.76 o 
  -3   3  13      243.80      199.68     10.61 o 
  -2   3  13      110.06       90.72      6.24 o 
  -1   3  13      433.83      405.94     11.72 o 
   0   3  13       11.96        4.47      6.28 o 
   1   3  13       27.60       27.46      6.91 o 
   2   3  13      108.73      109.08     12.59 o 
   3   3  13       14.14        7.31      8.06 o 
   4   3  13       31.62       22.60      9.16 o 
   5   3  13       28.73       25.90     10.35 o 
   6   3  13        1.64        9.28     17.17 o 
  -7   4  13        3.90       -4.83      6.77 o 
  -6   4  13       13.62       28.43      7.96 o 
  -5   4  13        0.60        5.08      6.75 o 
  -4   4  13       40.32       48.10      7.88 o 
  -3   4  13       34.76       30.16      6.67 o 
  -2   4  13       30.64       26.98      9.33 o 
  -1   4  13       16.79       13.88      7.87 o 
   0   4  13        0.68       27.32      8.43 o 
   1   4  13       39.67       23.25      8.54 o 
   2   4  13       81.35      107.43     16.02 o 
   3   4  13       29.02       25.20      9.89 o 
   4   4  13        3.54        3.06     11.63 o 
   5   4  13       17.03      -10.64     11.98 o 
   6   4  13       11.81      -27.27     27.27 o 
  -7   5  13        7.16       16.20     15.60 o 
  -6   5  13       15.51       25.63     10.49 o 
  -5   5  13        9.31       18.55     14.64 o 
  -4   5  13        0.22       10.97     11.13 o 
  -3   5  13      153.54      193.59     18.22 o 
  -2   5  13        0.53       -2.68      9.57 o 
  -1   5  13        1.70       31.70      8.48 o 
   0   5  13        0.06       -2.36      8.55 o 
   1   5  13       31.08       27.47      9.28 o 
   2   5  13        4.82        2.20     11.65 o 
   3   5  13       32.50       44.23     14.91 o 
   4   5  13       10.81      -16.88     16.88 o 
   5   5  13        4.55        1.00     24.24 o 
  -6   6  13       12.62        4.71     10.52 o 
  -5   6  13        4.35       17.42     10.61 o 
  -4   6  13       37.55       55.44     13.77 o 
  -3   6  13       21.11       12.42     11.88 o 
  -2   6  13       71.96       72.06     18.27 o 
  -1   6  13        0.09       -9.26     12.28 o 
   0   6  13      164.04      199.24     17.25 o 
   1   6  13        8.03       -2.60     13.12 o 
   2   6  13       78.64       91.02     15.02 o 
   3   6  13        3.20        9.48     13.40 o 
   4   6  13        0.45      -16.06     19.40 o 
  -5   7  13        5.79       -2.73     20.57 o 
  -4   7  13       20.84       13.20     20.77 o 
  -3   7  13       16.40       35.41     22.87 o 
  -2   7  13        1.02        6.92     12.10 o 
  -1   7  13        7.25        3.73     10.95 o 
   0   7  13        9.75        5.96     16.40 o 
   1   7  13        3.12       34.42     19.37 o 
   2   7  13       44.34       37.18     20.94 o 
   3   7  13        1.24       20.54     17.54 o 
  -2   8  13       38.92       37.95     16.62 o 
  -1   8  13        0.16      -16.10     22.44 o 
   0   8  13        7.14       24.60     19.31 o 
  -2  -9  14        5.15       -9.98     14.25 o 
  -1  -9  14      136.19      181.95     27.77 o 
   0  -9  14       29.23       30.66     21.20 o 
   1  -9  14       51.48       37.30     18.91 o 
   2  -9  14        1.73      -12.27     27.00 o 
  -4  -8  14       22.63       22.41     26.84 o 
  -3  -8  14        7.25       -7.61     17.78 o 
  -2  -8  14       20.85       38.66     13.95 o 
  -1  -8  14       43.26       45.34     21.76 o 
   0  -8  14      139.62      193.26     24.27 o 
   1  -8  14       17.44        9.70     12.15 o 
   2  -8  14       31.65       32.31     12.57 o 
   3  -8  14        3.31       18.04     14.68 o 
   4  -8  14        5.71       49.54     29.67 o 
  -6  -7  14       12.37        5.08     13.06 o 
  -5  -7  14       64.80       55.08     25.82 o 
  -4  -7  14        6.76        5.63     23.24 o 
  -3  -7  14      164.03      147.17     22.65 o 
  -2  -7  14        0.35      -11.42     11.42 o 
  -1  -7  14        9.97        8.09     11.71 o 
   0  -7  14        0.24        8.20      9.78 o 
   1  -7  14       30.16       67.74     12.77 o 
   2  -7  14        4.52       14.86      9.11 o 
   3  -7  14       26.16       28.01     14.59 o 
   4  -7  14       21.55       31.95     14.93 o 
   5  -7  14        0.34        5.58     17.09 o 
  -6  -6  14       32.65       27.03     12.28 o 
  -5  -6  14        5.45       -2.35     10.80 o 
  -4  -6  14        1.73       -1.01     10.58 o 
  -3  -6  14       15.07        9.11     11.02 o 
  -2  -6  14      187.33      184.10     19.80 o 
  -1  -6  14       21.63       19.80      8.87 o 
   0  -6  14       12.25       15.82      9.10 o 
   1  -6  14        1.22       -6.07      8.83 o 
   2  -6  14       18.15       13.45      8.45 o 
   3  -6  14        0.85       14.86     12.79 o 
   4  -6  14        5.83       20.15     13.54 o 
   5  -6  14        9.85       13.70     13.25 o 
  -7  -5  14        3.08       -7.37     15.39 o 
  -6  -5  14       40.76       31.29     11.52 o 
  -5  -5  14       48.22       56.85     12.33 o 
  -4  -5  14        3.92        0.58      7.28 o 
  -3  -5  14      276.56      283.80     13.37 o 
  -2  -5  14      111.80       91.86      9.63 o 
  -1  -5  14      210.75      202.27     10.42 o 
   0  -5  14        8.84       19.86      7.50 o 
   1  -5  14      107.07      174.43     11.65 o 
   2  -5  14        0.37       -4.00      7.30 o 
   3  -5  14       16.29        8.11      7.53 o 
   4  -5  14       40.45       74.02     16.46 o 
   5  -5  14       38.42        8.09     13.84 o 
   6  -5  14       54.14       53.15     31.02 o 
  -8  -4  14       11.10        0.09     11.16 o 
  -7  -4  14        5.43       -4.92      9.91 o 
  -6  -4  14       70.67       87.26     13.38 o 
  -5  -4  14        9.01       18.95      8.95 o 
  -4  -4  14       72.90       71.73      8.25 o 
  -3  -4  14       99.87       93.10      8.76 o 
  -2  -4  14      415.71      407.69     12.60 o 
  -1  -4  14      181.79      164.12      9.49 o 
   0  -4  14     1981.49     2202.40     37.92 o 
   1  -4  14      153.44      159.53     10.47 o 
   2  -4  14       64.17       70.30      8.21 o 
   3  -4  14       24.48       16.61      7.47 o 
   4  -4  14      138.87      131.54     18.57 o 
   5  -4  14       12.90       10.92     13.26 o 
   6  -4  14       30.85       23.64     17.36 o 
  -8  -3  14        0.02       -4.86     10.28 o 
  -7  -3  14        0.17       -3.26     13.42 o 
  -6  -3  14       14.48       13.52      9.96 o 
  -5  -3  14       84.63       79.17     11.67 o 
  -4  -3  14       39.26       37.35      7.31 o 
  -3  -3  14      379.76      353.07     14.04 o 
  -2  -3  14      175.35      154.82      8.61 o 
  -1  -3  14       92.75      121.37      9.26 o 
   0  -3  14        7.15        4.50      5.59 o 
   1  -3  14      461.40      558.14     14.66 o 
   2  -3  14      116.41      116.62      9.17 o 
   3  -3  14      486.38      428.08     14.04 o 
   4  -3  14      132.32      106.49     60.14 o 
   5  -3  14       88.18       51.13     29.13 o 
   6  -3  14        0.07      -11.00     18.00 o 
   7  -3  14        0.01       -0.71     23.49 o 
  -8  -2  14       19.23        9.76     12.46 o 
  -7  -2  14        0.16        8.47      8.95 o 
  -6  -2  14       34.56       26.36      9.84 o 
  -5  -2  14       11.76       21.69     10.07 o 
  -4  -2  14      353.85      331.97     22.25 o 
  -3  -2  14        8.08        7.12      4.95 o 
  -2  -2  14     1155.33     1008.05     25.27 o 
  -1  -2  14        3.33        9.65      5.35 o 
   0  -2  14      183.05      172.57      8.04 o 
   1  -2  14      232.16      229.82     10.38 o 
   2  -2  14      112.28      198.32     21.67 o 
   3  -2  14        4.59       16.04      6.89 o 
   4  -2  14       41.98       39.70     10.93 o 
   5  -2  14      223.26      205.51     16.03 o 
   6  -2  14        1.08      -16.52     16.52 o 
   7  -2  14       25.68        9.54     18.07 o 
  -8  -1  14       12.25       21.67      9.63 o 
  -7  -1  14       11.64       10.24      8.83 o 
  -6  -1  14       12.50       19.15      9.54 o 
  -5  -1  14       77.77       50.86      9.35 o 
  -4  -1  14        1.20       15.01      7.04 o 
  -3  -1  14      366.51      351.23     10.37 o 
  -2  -1  14      133.08      127.99      6.79 o 
  -1  -1  14      996.69      937.91     19.11 o 
   0  -1  14      147.74      147.62      9.28 o 
   1  -1  14      679.09      628.57     15.46 o 
   2  -1  14      224.04      189.85      9.59 o 
   3  -1  14      306.75      297.63     11.81 o 
   4  -1  14        0.30       -4.84      6.17 o 
   5  -1  14       27.76       26.23     10.50 o 
   6  -1  14       55.33       75.95     16.35 o 
   7  -1  14        0.01      -12.18     12.86 o 
  -8   0  14        4.95       -3.76      8.17 o 
  -7   0  14       21.19       26.11      8.61 o 
  -6   0  14       59.46       44.75      9.28 o 
  -5   0  14       12.89        3.51      7.53 o 
  -4   0  14      864.64      795.63     20.19 o 
  -3   0  14        9.96        4.02      5.44 o 
  -2   0  14      104.34      132.16      7.10 o 
  -1   0  14       50.05       53.18      7.48 o 
   0   0  14     1595.91     1765.77     33.43 o 
   1   0  14      205.15      200.75      9.16 o 
   2   0  14      528.44      454.79     14.50 o 
   3   0  14      155.15      132.25      9.48 o 
   4   0  14       32.51       37.04      7.82 o 
   5   0  14        2.50      -10.03     10.26 o 
   6   0  14        1.74        3.53     17.65 o 
   7   0  14       13.23       28.02     15.99 o 
  -8   1  14        9.43       10.10      8.17 o 
  -7   1  14      156.25      150.73     12.19 o 
  -6   1  14        2.49        3.27      6.99 o 
  -5   1  14      510.40      482.77     19.20 o 
  -4   1  14      268.75      266.03     12.20 o 
  -3   1  14      431.79      397.14     18.01 o 
  -2   1  14       83.53       81.18      5.95 o 
  -1   1  14      377.94      390.40     11.77 o 
   0   1  14       61.01       64.50      7.38 o 
   1   1  14      337.45      331.35     11.61 o 
   2   1  14      282.31      264.77     11.81 o 
   3   1  14       11.21       17.56      8.09 o 
   4   1  14       51.92       50.71      7.99 o 
   5   1  14        7.15       21.49     11.08 o 
   6   1  14        5.50       11.26     17.15 o 
   7   1  14        6.50       -6.59     66.33 o 
  -8   2  14       44.52       36.21     10.60 o 
  -7   2  14       10.34        8.75      7.24 o 
  -6   2  14        0.60        2.35      7.11 o 
  -5   2  14        1.83        0.12      6.06 o 
  -4   2  14      931.06      849.06     23.45 o 
  -3   2  14       54.34       56.03      8.06 o 
  -2   2  14     3716.64     3373.80     49.11 o 
  -1   2  14        0.03       26.97      5.87 o 
   0   2  14      476.48      438.41     13.21 o 
   1   2  14      153.65      155.95     12.29 o 
   2   2  14      300.13      297.12     12.46 o 
   3   2  14        0.09       -0.43      7.85 o 
   4   2  14      157.03      164.58     12.02 o 
   5   2  14       26.89       27.53      8.35 o 
   6   2  14       15.13        8.13     17.00 o 
  -8   3  14       36.14        7.36     13.44 o 
  -7   3  14       37.72       20.37      7.89 o 
  -6   3  14        0.53        8.66      6.98 o 
  -5   3  14       66.66       64.54      8.94 o 
  -4   3  14        1.14       -1.26      5.91 o 
  -3   3  14       59.76       60.28      7.34 o 
  -2   3  14       12.61       11.13      4.67 o 
  -1   3  14        2.32        8.86      6.72 o 
   0   3  14       26.83       29.03      7.43 o 
   1   3  14       10.28       30.23      9.13 o 
   2   3  14       32.00       37.91      9.10 o 
   3   3  14       12.93       -0.61     10.04 o 
   4   3  14       88.84       96.66     15.01 o 
   5   3  14       12.05       14.45     11.46 o 
   6   3  14       26.94       38.11     17.50 o 
  -7   4  14        3.86        4.57      8.35 o 
  -6   4  14       39.30       48.76     16.74 o 
  -5   4  14        0.14       -1.02      6.34 o 
  -4   4  14       66.20       64.95      8.58 o 
  -3   4  14       26.18       29.59     10.89 o 
  -2   4  14        0.08        7.94      6.93 o 
  -1   4  14        2.29        3.80      7.49 o 
   0   4  14        1.09        6.04      7.69 o 
   1   4  14        5.29       -4.07      7.95 o 
   2   4  14        5.36        3.43     11.00 o 
   3   4  14       13.68        6.30     11.30 o 
   4   4  14        0.11       -2.14     16.94 o 
   5   4  14        1.94       -8.57     29.55 o 
  -7   5  14        0.09       -2.37      9.36 o 
  -6   5  14       12.27       18.53     10.27 o 
  -5   5  14       39.07       38.33     11.73 o 
  -4   5  14       16.25       19.97     11.92 o 
  -3   5  14        0.14      -14.51     17.44 o 
  -2   5  14        1.36       -0.43     10.58 o 
  -1   5  14      234.30      224.54     14.08 o 
   0   5  14       19.52       21.85      9.83 o 
   1   5  14       68.32       47.87     12.94 o 
   2   5  14       38.72       43.49     13.00 o 
   3   5  14        0.49       -7.09     11.84 o 
   4   5  14       15.21        6.20     19.57 o 
   5   5  14       12.58        5.80     28.71 o 
  -6   6  14        1.18      -11.53     11.53 o 
  -5   6  14        3.40       12.39     11.35 o 
  -4   6  14       26.64        8.69     11.58 o 
  -3   6  14       15.03       31.69     12.92 o 
  -2   6  14       38.07       30.83     13.11 o 
  -1   6  14        1.83      -12.54     13.54 o 
   0   6  14       39.85       12.14     10.84 o 
   1   6  14        6.92       10.61     15.53 o 
   2   6  14       40.75       32.14     13.60 o 
   3   6  14        1.26       -0.73     15.22 o 
   4   6  14       13.27       -9.24     30.41 o 
  -4   7  14        0.00       23.60     22.47 o 
  -3   7  14       19.27       28.68     23.54 o 
  -2   7  14       14.33        7.66     13.46 o 
  -1   7  14       80.01       68.58     15.31 o 
   0   7  14       26.66       23.23     20.56 o 
   1   7  14        6.24       24.34     19.78 o 
   2   7  14        6.29       -7.77     19.33 o 
  -2  -9  15        0.04       14.16     20.59 o 
  -1  -9  15        6.96       -9.09     62.58 o 
   0  -9  15        8.01       47.89     21.95 o 
   1  -9  15       48.40       31.41     19.18 o 
  -4  -8  15       73.96       62.02     31.36 o 
  -3  -8  15       13.54      -11.87     25.01 o 
  -2  -8  15       84.74       77.29     18.02 o 
  -1  -8  15       13.16       20.36     15.58 o 
   0  -8  15        0.07      -14.62     17.71 o 
   1  -8  15        2.54       -5.04     20.05 o 
   2  -8  15       42.40       43.02     15.39 o 
   3  -8  15       23.37       69.33     25.96 o 
  -5  -7  15       12.20      -13.07     24.41 o 
  -4  -7  15        1.66      -12.17     23.57 o 
  -3  -7  15       27.29       25.18     19.56 o 
  -2  -7  15       33.79       20.67     15.21 o 
  -1  -7  15      241.42      269.29     19.94 o 
   0  -7  15       55.99       91.51     21.37 o 
   1  -7  15      163.01      199.65     21.58 o 
   2  -7  15        0.08       10.81     11.66 o 
   3  -7  15       10.09        3.67     13.82 o 
   4  -7  15        9.59        6.01     15.20 o 
  -6  -6  15       58.98       35.19     16.18 o 
  -5  -6  15        0.19       -2.54     16.80 o 
  -4  -6  15      322.69      309.41     25.12 o 
  -3  -6  15        5.60       14.52     11.72 o 
  -2  -6  15        4.06       -4.45     13.23 o 
  -1  -6  15       17.71       -4.67     12.86 o 
   0  -6  15      523.24      531.04     21.65 o 
   1  -6  15       42.12       45.45     10.79 o 
   2  -6  15      222.58      185.01     15.43 o 
   3  -6  15       13.16       -7.46     12.29 o 
   4  -6  15        4.41      -11.66     11.66 o 
   5  -6  15        4.60       14.89     14.86 o 
  -7  -5  15        0.51      -11.66     14.36 o 
  -6  -5  15       40.34       46.82     12.92 o 
  -5  -5  15        0.36      -10.65     15.16 o 
  -4  -5  15       51.69       67.70     12.89 o 
  -3  -5  15      185.74      201.92     13.09 o 
  -2  -5  15        6.24       10.39      8.58 o 
  -1  -5  15      375.49      372.58     14.81 o 
   0  -5  15       19.27       25.68      9.43 o 
   1  -5  15       99.63      168.97     18.92 o 
   2  -5  15        5.11        2.49      7.84 o 
   3  -5  15       52.03       50.29      8.04 o 
   4  -5  15        0.87       -8.79     23.67 o 
   5  -5  15        1.41      -11.29     21.24 o 
   6  -5  15        1.47      -13.81     13.81 o 
  -7  -4  15        0.46       -8.43     10.08 o 
  -6  -4  15        7.38       -2.25     10.23 o 
  -5  -4  15        4.81        9.05      9.83 o 
  -4  -4  15      130.41      160.92     12.15 o 
  -3  -4  15       14.21       11.73      7.64 o 
  -2  -4  15      540.54      473.53     17.86 o 
  -1  -4  15        1.62       11.48      6.81 o 
   0  -4  15        1.80       -6.13      6.13 o 
   1  -4  15       34.29       46.77      9.11 o 
   2  -4  15      416.29      364.12     14.71 o 
   3  -4  15        2.79       -7.55      7.55 o 
   4  -4  15        2.60       10.25     13.23 o 
   5  -4  15       48.46       53.12     23.45 o 
   6  -4  15       32.26       31.42     16.05 o 
  -8  -3  15       30.74       25.02     12.06 o 
  -7  -3  15      106.88      122.62     14.49 o 
  -6  -3  15        5.96       -8.89      8.89 o 
  -5  -3  15      138.97      162.55     14.51 o 
  -4  -3  15       10.19        9.28      7.01 o 
  -3  -3  15        7.38        6.23      7.73 o 
  -2  -3  15      174.95      164.79     11.93 o 
  -1  -3  15      799.81      796.08     17.18 o 
   0  -3  15      140.46      149.49      9.23 o 
   1  -3  15      623.51      603.99     18.02 o 
   2  -3  15        3.91       -0.07      7.76 o 
   3  -3  15        0.68       -2.55      6.65 o 
   4  -3  15      152.16      153.98     23.75 o 
   5  -3  15       14.93       13.12     13.67 o 
   6  -3  15       68.29       64.94     17.30 o 
  -8  -2  15        0.94       -5.75     15.08 o 
  -7  -2  15       24.17       34.14     10.70 o 
  -6  -2  15      238.08      229.57     15.97 o 
  -5  -2  15        7.21        1.57      8.45 o 
  -4  -2  15      716.50      620.33     21.14 o 
  -3  -2  15       52.49       63.20      9.68 o 
  -2  -2  15        0.68       10.40      5.46 o 
  -1  -2  15      202.89      181.29      9.60 o 
   0  -2  15      779.96      744.05     16.27 o 
   1  -2  15        6.20       14.38      6.09 o 
   2  -2  15      431.45      398.02     16.15 o 
   3  -2  15       58.06       53.74      8.61 o 
   4  -2  15        5.38       -6.01     10.94 o 
   5  -2  15        3.60      -13.24     13.24 o 
   6  -2  15        0.61       16.70     17.04 o 
   7  -2  15       15.34       -0.40     17.64 o 
  -8  -1  15        0.34        3.43     12.98 o 
  -7  -1  15        4.73        7.56      9.00 o 
  -6  -1  15       85.00       96.77     13.79 o 
  -5  -1  15      124.69      155.31     12.84 o 
  -4  -1  15       22.30       21.87      7.15 o 
  -3  -1  15      453.61      425.75     18.57 o 
  -2  -1  15        8.75       12.01      4.96 o 
  -1  -1  15      188.27      227.84      9.44 o 
   0  -1  15       99.51      114.26     10.19 o 
   1  -1  15      451.03      423.15     13.00 o 
   2  -1  15       94.78       98.37      7.77 o 
   3  -1  15       20.67       22.92      7.76 o 
   4  -1  15       69.56       78.68      8.25 o 
   5  -1  15        3.39      -11.61     12.37 o 
   6  -1  15        0.31        2.17     13.22 o 
   7  -1  15        0.11      -15.41     20.02 o 
  -8   0  15        2.66       -3.42      8.61 o 
  -7   0  15        7.85       -4.33      7.61 o 
  -6   0  15       49.55       39.05      9.32 o 
  -5   0  15       17.58       13.60      8.01 o 
  -4   0  15       12.20        8.44      7.71 o 
  -3   0  15        4.80       -6.33      7.16 o 
  -2   0  15      248.74      238.03     12.09 o 
  -1   0  15        0.36       13.62      6.15 o 
   0   0  15       36.80       75.10      7.65 o 
   1   0  15       35.85       48.76      6.93 o 
   2   0  15       44.28       38.89      7.48 o 
   3   0  15        2.72        1.88      6.88 o 
   4   0  15       11.90        0.87      9.57 o 
   5   0  15        5.00       10.14     11.18 o 
   6   0  15        1.00      -13.90     20.44 o 
  -8   1  15       29.47       20.94      9.07 o 
  -7   1  15       22.83       30.01      8.75 o 
  -6   1  15       13.11        5.97      7.52 o 
  -5   1  15      112.80      116.24     11.53 o 
  -4   1  15        0.06       -6.77      6.77 o 
  -3   1  15      159.70      137.27      9.58 o 
  -2   1  15       14.19       23.66      5.98 o 
  -1   1  15      158.64      189.69     10.41 o 
   0   1  15       87.56       72.51      7.50 o 
   1   1  15      223.85      238.68     11.21 o 
   2   1  15        0.33       -5.20      6.19 o 
   3   1  15      196.13      187.40     12.06 o 
   4   1  15      171.75      184.83     14.16 o 
   5   1  15        0.03       -4.99      7.50 o 
   6   1  15       75.32       86.99     18.58 o 
  -8   2  15       18.53       21.95      8.68 o 
  -7   2  15       12.60       12.84      9.59 o 
  -6   2  15      156.55      184.01     14.65 o 
  -5   2  15       60.72       81.00      9.74 o 
  -4   2  15        0.12       22.03      7.33 o 
  -3   2  15      157.56      149.58     10.04 o 
  -2   2  15     1199.01     1139.95     21.61 o 
  -1   2  15      128.79      135.49      9.09 o 
   0   2  15     2626.77     2867.79     47.49 o 
   1   2  15       16.02       17.78      7.13 o 
   2   2  15      173.01      171.15     11.96 o 
   3   2  15        0.14       -4.99      7.48 o 
   4   2  15       55.65       49.06     10.99 o 
   5   2  15       13.63       12.73      8.44 o 
   6   2  15       21.33       31.80     16.85 o 
  -8   3  15        3.66       39.34     19.10 o 
  -7   3  15        8.40       12.75      7.73 o 
  -6   3  15      107.96      105.50     10.75 o 
  -5   3  15       29.51       27.71      8.06 o 
  -4   3  15       32.41       23.45      7.49 o 
  -3   3  15       73.40       66.59      8.51 o 
  -2   3  15       40.73       37.76      5.47 o 
  -1   3  15       63.87       53.07      8.98 o 
   0   3  15        0.72        9.18      7.66 o 
   1   3  15       32.44       62.98     15.49 o 
   2   3  15       18.55       11.62      9.36 o 
   3   3  15       82.13       80.35     13.61 o 
   4   3  15       26.21       29.81     12.56 o 
   5   3  15       13.21       -0.20     12.15 o 
   6   3  15        5.36      -15.55     15.55 o 
  -7   4  15        1.24       -1.10      7.42 o 
  -6   4  15        1.21       -6.17      7.19 o 
  -5   4  15       17.80       14.14     12.40 o 
  -4   4  15      186.54      184.91     17.18 o 
  -3   4  15        7.23       -3.17      9.47 o 
  -2   4  15       54.59       44.00     13.85 o 
  -1   4  15        0.00        7.12      8.03 o 
   0   4  15       36.56       44.97     12.98 o 
   1   4  15        0.03       -8.21      8.21 o 
   2   4  15       10.45       10.42     11.67 o 
   3   4  15        3.54        5.50     11.91 o 
   4   4  15        3.36       12.71     42.59 o 
   5   4  15       13.43        0.72     16.81 o 
  -6   5  15       12.41       26.98     12.89 o 
  -5   5  15        3.03       -4.55     10.07 o 
  -4   5  15        5.41        8.07     10.60 o 
  -3   5  15       16.47       21.84     11.03 o 
  -2   5  15        0.10       16.23     11.50 o 
  -1   5  15       14.05       19.75      9.10 o 
   0   5  15        3.77        3.74      9.67 o 
   1   5  15        2.11      -13.16     13.16 o 
   2   5  15        0.01        1.94     12.03 o 
   3   5  15        0.10      -12.02     12.02 o 
   4   5  15        6.37       18.02     19.62 o 
  -5   6  15        4.66        5.32     11.58 o 
  -4   6  15       64.92       80.76     15.79 o 
  -3   6  15        0.29       -9.37     11.00 o 
  -2   6  15       28.69       25.99     13.61 o 
  -1   6  15        0.31        8.18     14.96 o 
   0   6  15      145.47      155.60     21.23 o 
   1   6  15       14.51       31.09     21.72 o 
   2   6  15        1.44       -8.40     13.28 o 
   3   6  15        0.30        4.70     14.34 o 
  -4   7  15       30.95       44.75     24.31 o 
  -3   7  15       35.44        8.40     22.81 o 
  -2   7  15        6.48      -12.49     12.49 o 
  -1   7  15       10.10       24.98     14.24 o 
   0   7  15        0.54        1.67     16.54 o 
   1   7  15       72.29       77.60     22.53 o 
  -4  -8  16        0.30      -10.67     27.04 o 
  -3  -8  16        4.33        9.60     26.90 o 
  -2  -8  16       92.60      119.43     20.21 o 
  -1  -8  16       27.74       17.08     15.66 o 
   0  -8  16      138.09      201.96     25.59 o 
   1  -8  16       21.03       36.40     38.20 o 
   2  -8  16       25.10       23.66     12.44 o 
   3  -8  16        2.05       10.74     19.79 o 
  -5  -7  16       59.70       50.20     27.85 o 
  -4  -7  16        0.01        3.47     23.67 o 
  -3  -7  16       92.37      143.20     52.19 o 
  -2  -7  16       57.66       59.58     16.28 o 
  -1  -7  16        4.53       45.92     15.49 o 
   0  -7  16       18.63       20.28     14.45 o 
   1  -7  16      167.79      232.10     23.46 o 
   2  -7  16      128.48      141.54     15.36 o 
   3  -7  16       81.83       95.73     19.19 o 
   4  -7  16       39.04       64.25     18.69 o 
  -6  -6  16        0.94        3.01     12.33 o 
  -5  -6  16        0.02       -3.87     13.79 o 
  -4  -6  16       97.16      113.75     18.25 o 
  -3  -6  16       20.16       15.80     11.93 o 
  -2  -6  16      674.97      620.93     29.94 o 
  -1  -6  16      123.22      122.79     17.55 o 
   0  -6  16      287.26      274.99     16.96 o 
   1  -6  16        0.79        0.44      9.08 o 
   2  -6  16        8.34       10.76     11.03 o 
   3  -6  16       33.95       63.97     15.96 o 
   4  -6  16       29.00       41.63     18.77 o 
   5  -6  16       30.07       12.91     15.54 o 
  -7  -5  16       41.59       44.71     14.03 o 
  -6  -5  16        0.90       -6.29     12.92 o 
  -5  -5  16       31.17       31.26     15.11 o 
  -4  -5  16       22.06       21.81     17.35 o 
  -3  -5  16        7.18        9.22      9.43 o 
  -2  -5  16        9.37        7.16      8.68 o 
  -1  -5  16      921.63      889.98     28.40 o 
   0  -5  16      273.00      300.28     19.86 o 
   1  -5  16      967.65      951.18     29.64 o 
   2  -5  16       42.09       26.95     11.51 o 
   3  -5  16      101.63       87.86     15.96 o 
   4  -5  16       22.31       27.76     15.83 o 
   5  -5  16       11.06       -4.63     14.28 o 
  -7  -4  16       17.44       10.47     11.41 o 
  -6  -4  16       99.44       99.22     13.99 o 
  -5  -4  16        4.79       -2.76      9.79 o 
  -4  -4  16        4.60       -9.04      9.86 o 
  -3  -4  16       66.02       40.85     10.14 o 
  -2  -4  16      112.27      100.54     13.42 o 
  -1  -4  16      139.85      126.23      9.70 o 
   0  -4  16      409.20      421.12     15.27 o 
   1  -4  16       16.01       18.56      9.27 o 
   2  -4  16        1.16        3.72      9.17 o 
   3  -4  16        2.49       -1.77      7.63 o 
   4  -4  16       96.04       69.90     17.38 o 
   5  -4  16        0.14      -11.35     12.95 o 
   6  -4  16        1.73        4.28     14.99 o 
  -8  -3  16        1.27       -0.17     18.20 o 
  -7  -3  16       30.84       47.74     11.96 o 
  -6  -3  16      182.15      171.41     15.79 o 
  -5  -3  16      389.81      366.00     20.36 o 
  -4  -3  16        1.67        9.67      8.35 o 
  -3  -3  16      738.88      658.08     20.35 o 
  -2  -3  16       79.19       96.62     10.62 o 
  -1  -3  16      233.54      236.42     11.20 o 
   0  -3  16        0.73        2.83      6.26 o 
   1  -3  16      129.53      133.77     11.11 o 
   2  -3  16       18.71       20.96      9.07 o 
   3  -3  16      116.80       81.99     10.07 o 
   4  -3  16       16.06       11.12     11.02 o 
   5  -3  16       14.65       12.04     14.44 o 
   6  -3  16        2.11        0.74     13.92 o 
  -8  -2  16       14.74       25.45     11.41 o 
  -7  -2  16        0.55       -5.44      9.35 o 
  -6  -2  16        1.70       12.20      9.63 o 
  -5  -2  16       37.29       39.46     10.19 o 
  -4  -2  16      282.49      234.37     27.49 o 
  -3  -2  16      130.61      124.57     10.39 o 
  -2  -2  16      507.76      451.65     14.92 o 
  -1  -2  16      115.78      119.69     11.82 o 
   0  -2  16        4.71        6.18      6.32 o 
   1  -2  16       74.39       71.09      8.04 o 
   2  -2  16       29.85       23.01      9.17 o 
   3  -2  16       75.48       67.97      8.67 o 
   4  -2  16        0.28       16.43      7.56 o 
   5  -2  16       47.80       67.98     19.15 o 
   6  -2  16        1.56      -13.47     15.54 o 
  -8  -1  16       15.58       17.37     10.45 o 
  -7  -1  16       30.46       30.96     17.86 o 
  -6  -1  16       26.09       29.75      9.55 o 
  -5  -1  16      294.58      282.36     16.79 o 
  -4  -1  16       25.26       44.30      9.73 o 
  -3  -1  16       90.46       67.70      8.84 o 
  -2  -1  16        4.93       11.38      7.33 o 
  -1  -1  16      139.67      136.96      8.66 o 
   0  -1  16        5.32        3.17      6.34 o 
   1  -1  16       14.38       35.20      8.23 o 
   2  -1  16      103.23      104.61     10.13 o 
   3  -1  16        8.41       12.29      7.20 o 
   4  -1  16       32.80       44.24      8.02 o 
   5  -1  16        8.68       16.71     27.36 o 
   6  -1  16       13.75       14.41     13.85 o 
  -8   0  16        0.04       -8.67     12.83 o 
  -7   0  16        1.91        0.25      8.28 o 
  -6   0  16        3.85       -2.57      8.33 o 
  -5   0  16        0.38        0.37      7.65 o 
  -4   0  16       92.68       83.19     10.38 o 
  -3   0  16        1.56       -1.69      7.69 o 
  -2   0  16       11.89       18.60      7.94 o 
  -1   0  16       16.22       -5.17      8.78 o 
   0   0  16      317.41      369.64     13.52 o 
   1   0  16        6.51        7.36      6.54 o 
   2   0  16       26.38       34.28      8.59 o 
   3   0  16       58.50       62.56      9.52 o 
   4   0  16       55.69       61.50      9.94 o 
   5   0  16       19.94       21.93     23.09 o 
   6   0  16        2.14       -1.05     18.05 o 
  -8   1  16        0.73        7.30      8.95 o 
  -7   1  16        1.32        4.68      7.94 o 
  -6   1  16       58.37       55.08      9.89 o 
  -5   1  16      349.75      313.32     16.43 o 
  -4   1  16       98.07      106.77     10.76 o 
  -3   1  16      958.09      893.43     23.01 o 
  -2   1  16      121.34      119.77      8.88 o 
  -1   1  16      338.18      375.00     13.89 o 
   0   1  16       48.79       36.49      9.32 o 
   1   1  16       31.91       32.37      7.47 o 
   2   1  16       24.18       11.87      8.99 o 
   3   1  16      100.65       94.05     10.94 o 
   4   1  16        3.43       -8.84      8.84 o 
   5   1  16       41.64       41.94      8.90 o 
   6   1  16       17.03       19.75     15.97 o 
  -8   2  16        2.35        5.55      8.18 o 
  -7   2  16       11.35       19.77      8.14 o 
  -6   2  16       35.63       20.56      8.11 o 
  -5   2  16        0.04        7.85      7.33 o 
  -4   2  16      274.25      283.47     16.24 o 
  -3   2  16       74.23       72.95      9.25 o 
  -2   2  16       21.90       21.31      7.10 o 
  -1   2  16        2.83        1.58      7.04 o 
   0   2  16      573.23      642.04     20.45 o 
   1   2  16        6.29        0.88      6.85 o 
   2   2  16     1153.97     1036.75     30.79 o 
   3   2  16       35.87       28.46     10.19 o 
   4   2  16       70.13       53.31     13.10 o 
   5   2  16       28.83       27.49     13.39 o 
   6   2  16        9.90        9.90     15.79 o 
  -7   3  16        2.08        7.75     14.07 o 
  -6   3  16        4.51       14.70      7.88 o 
  -5   3  16        8.32       14.22      7.66 o 
  -4   3  16       26.84       26.51     11.92 o 
  -3   3  16       32.06       43.68      9.21 o 
  -2   3  16       72.17       50.37     14.77 o 
  -1   3  16      177.81      178.46     11.53 o 
   0   3  16        0.66        6.35      7.68 o 
   1   3  16      237.87      231.18     13.60 o 
   2   3  16       42.56       50.31     14.05 o 
   3   3  16       12.47        5.13     19.06 o 
   4   3  16       54.22       18.11     16.52 o 
   5   3  16        6.29      -15.28     15.28 o 
  -7   4  16        5.15        0.71      9.58 o 
  -6   4  16        1.21       -9.43      9.43 o 
  -5   4  16        8.41        4.22      9.87 o 
  -4   4  16        4.83        1.90     10.16 o 
  -3   4  16        0.45       -0.33      9.34 o 
  -2   4  16      262.67      235.34     19.93 o 
  -1   4  16       17.77       20.81      9.11 o 
   0   4  16      286.01      334.41     17.81 o 
   1   4  16       11.29        0.11     11.52 o 
   2   4  16       18.36       17.35     16.67 o 
   3   4  16       13.39        8.49     15.79 o 
   4   4  16        0.26      -15.34     17.77 o 
   5   4  16        0.64       21.64     32.94 o 
  -6   5  16       16.75        6.68     10.95 o 
  -5   5  16        9.33       11.21     11.02 o 
  -4   5  16       21.84       19.48     11.78 o 
  -3   5  16       35.38       28.59     30.10 o 
  -2   5  16        1.54        1.60     11.42 o 
  -1   5  16       18.58       12.94     10.25 o 
   0   5  16       12.58       12.84     11.46 o 
   1   5  16       22.06        3.29     13.43 o 
   2   5  16       17.91       23.63     13.05 o 
   3   5  16        1.78       16.14     13.94 o 
   4   5  16        0.11       -3.09     20.44 o 
  -5   6  16        7.42       18.33     13.07 o 
  -4   6  16      102.04       90.29     16.70 o 
  -3   6  16        9.66       22.28     13.32 o 
  -2   6  16      184.15      183.15     21.23 o 
  -1   6  16        1.45       -5.61     14.13 o 
   0   6  16        0.36      -11.19     15.99 o 
   1   6  16        0.75       19.64     18.68 o 
   2   6  16       49.48       40.99     15.46 o 
  -3   7  16      154.35      165.94     32.92 o 
  -2   7  16        0.07        0.48     13.41 o 
  -1   7  16       89.13      111.42     17.74 o 
   0   7  16       13.33       14.11     18.50 o 
  -3  -8  17        0.10      -12.57     26.30 o 
  -2  -8  17       19.79       18.75     17.42 o 
  -1  -8  17        4.70      -11.34     15.16 o 
   0  -8  17        9.41       -5.72     22.34 o 
   1  -8  17       44.53       76.98     46.14 o 
   2  -8  17       17.49       28.03     21.57 o 
  -5  -7  17        0.01       -9.27     24.20 o 
  -4  -7  17        0.41      -20.54     20.54 o 
  -3  -7  17      121.14       71.20     29.51 o 
  -2  -7  17        7.42       17.12     15.60 o 
  -1  -7  17      420.77      430.60     27.71 o 
   0  -7  17       72.70       81.87     16.79 o 
   1  -7  17      103.58       97.68     37.41 o 
   2  -7  17        6.15       -1.58     11.06 o 
   3  -7  17       16.49       19.16     16.02 o 
   4  -7  17       42.71       43.89     30.15 o 
  -6  -6  17       75.98       87.90     22.66 o 
  -5  -6  17        8.42       13.19     17.24 o 
  -4  -6  17        1.58       -0.68     12.96 o 
  -3  -6  17        0.86      -10.65     15.33 o 
  -2  -6  17      164.89      175.22     19.13 o 
  -1  -6  17       32.18       70.75     15.78 o 
   0  -6  17      534.30      525.99     26.89 o 
   1  -6  17      247.02      266.98     16.77 o 
   2  -6  17      100.00       70.24     13.22 o 
   3  -6  17       33.12       60.84     16.23 o 
   4  -6  17        1.92        6.79     14.26 o 
  -6  -5  17       34.78       11.69     11.28 o 
  -5  -5  17       86.20      120.87     19.05 o 
  -4  -5  17        3.03       -0.08     18.30 o 
  -3  -5  17       71.60       82.11     18.88 o 
  -2  -5  17       18.90        3.03     10.13 o 
  -1  -5  17       89.90      144.96     17.05 o 
   0  -5  17        9.72       12.06      9.78 o 
   1  -5  17       42.07       60.18     11.32 o 
   2  -5  17      171.09      178.42     20.05 o 
   3  -5  17      115.50      102.79     14.79 o 
   4  -5  17       36.67       37.23     20.14 o 
   5  -5  17       26.67       26.84     16.25 o 
  -7  -4  17        0.00        7.80     11.79 o 
  -6  -4  17        9.36       13.19     11.17 o 
  -5  -4  17       20.37        7.17     22.71 o 
  -4  -4  17      260.92      255.18     30.03 o 
  -3  -4  17       37.43       31.84      9.96 o 
  -2  -4  17      157.81      147.57     11.92 o 
  -1  -4  17       57.80       46.76     10.50 o 
   0  -4  17        9.99       18.87      9.16 o 
   1  -4  17       15.76        3.80      9.09 o 
   2  -4  17       39.52       27.94      9.97 o 
   3  -4  17       94.25      108.19     12.24 o 
   4  -4  17        2.27      -26.52     34.76 o 
   5  -4  17       31.33       27.41     29.43 o 
   6  -4  17       22.80       22.47     34.58 o 
  -7  -3  17       10.03        0.08     15.62 o 
  -6  -3  17       13.20        1.26     10.04 o 
  -5  -3  17       28.42       27.85     10.72 o 
  -4  -3  17       20.65        8.89      8.55 o 
  -3  -3  17      376.00      370.68     19.86 o 
  -2  -3  17      112.64      115.37     10.93 o 
  -1  -3  17      389.91      386.15     14.02 o 
   0  -3  17       23.08       21.29      7.05 o 
   1  -3  17      127.67      147.75     12.68 o 
   2  -3  17      140.87      137.49     12.46 o 
   3  -3  17       18.09        9.58     11.92 o 
   4  -3  17       49.79       29.39     12.07 o 
   5  -3  17       20.28       28.87     23.94 o 
   6  -3  17        0.15       10.13     15.22 o 
  -8  -2  17       25.72       20.22     11.60 o 
  -7  -2  17       28.69       31.42     11.16 o 
  -6  -2  17       59.37       67.18     11.97 o 
  -5  -2  17       79.26       83.94     12.32 o 
  -4  -2  17        1.42        9.21     10.53 o 
  -3  -2  17       29.64       48.38      9.34 o 
  -2  -2  17      412.34      359.94     17.64 o 
  -1  -2  17       23.16       22.74      8.38 o 
   0  -2  17      434.39      431.96     14.79 o 
   1  -2  17       46.82       50.98      8.69 o 
   2  -2  17        2.26       17.93      9.28 o 
   3  -2  17        1.50        9.97      8.45 o 
   4  -2  17       49.95       39.78      7.97 o 
   5  -2  17        5.44      -13.84     13.84 o 
   6  -2  17        8.37       20.74     18.00 o 
  -8  -1  17        3.90        3.56     10.43 o 
  -7  -1  17       15.32       -1.64      8.83 o 
  -6  -1  17       31.99       51.38     10.82 o 
  -5  -1  17        8.70        1.90      8.61 o 
  -4  -1  17        4.83       19.61      9.86 o 
  -3  -1  17       78.58       63.94      8.52 o 
  -2  -1  17       90.99       83.45      9.06 o 
  -1  -1  17       16.21        2.76      6.05 o 
   0  -1  17       25.98       29.93      7.10 o 
   1  -1  17       12.39       60.45     10.69 o 
   2  -1  17       56.95       57.14      9.10 o 
   3  -1  17        0.24       -2.92      7.97 o 
   4  -1  17        8.15       12.61      9.04 o 
   5  -1  17        0.02       -3.50     13.72 o 
   6  -1  17        2.58       20.08     15.24 o 
  -8   0  17       11.63        3.12     15.71 o 
  -7   0  17        0.57       -4.57      8.14 o 
  -6   0  17        2.16       10.33      8.55 o 
  -5   0  17        0.03       -7.03      9.22 o 
  -4   0  17        6.13       12.38      8.30 o 
  -3   0  17        0.01        8.03      6.95 o 
  -2   0  17      142.02      111.97     10.08 o 
  -1   0  17       16.70       17.76      8.96 o 
   0   0  17       78.94       78.55      8.38 o 
   1   0  17        0.07       -0.02      6.35 o 
   2   0  17       26.90       34.70      8.84 o 
   3   0  17       10.87       24.82      8.98 o 
   4   0  17        1.62       12.69      9.37 o 
   5   0  17        0.16       12.96     23.34 o 
   6   0  17        0.18       -7.38     21.67 o 
  -8   1  17       35.28       37.67     10.63 o 
  -7   1  17        1.19        0.81      8.26 o 
  -6   1  17        0.08       -5.36      7.25 o 
  -5   1  17        1.42       -2.35      7.51 o 
  -4   1  17       11.19        9.76      8.07 o 
  -3   1  17      168.40      137.29     12.00 o 
  -2   1  17        0.24        8.03      7.63 o 
  -1   1  17      207.43      179.72     11.78 o 
   0   1  17        6.32       11.10      7.90 o 
   1   1  17       34.07       41.75      8.63 o 
   2   1  17      120.03      121.52     16.44 o 
   3   1  17        5.79        0.05      8.26 o 
   4   1  17       97.11       78.68     11.88 o 
   5   1  17       30.97       45.44      8.81 o 
   6   1  17        0.47       -4.38     15.04 o 
  -7   2  17        5.91        4.26      8.40 o 
  -6   2  17       39.55       45.69      9.59 o 
  -5   2  17        2.97        7.09      7.97 o 
  -4   2  17       49.63       52.64      9.17 o 
  -3   2  17       24.87       24.47      7.96 o 
  -2   2  17      453.65      437.03     13.33 o 
  -1   2  17       18.64       13.74      7.86 o 
   0   2  17      202.05      237.01     18.87 o 
   1   2  17       13.11       -2.41      9.44 o 
   2   2  17       25.49       41.63     13.70 o 
   3   2  17        1.03        1.27      9.39 o 
   4   2  17      168.69      160.57     19.49 o 
   5   2  17        1.00        7.89     11.66 o 
  -7   3  17        0.00       -2.41      7.73 o 
  -6   3  17       99.20      112.30     11.59 o 
  -5   3  17       32.60       46.23     14.41 o 
  -4   3  17        0.11        4.72      6.83 o 
  -3   3  17       72.24       83.02     13.96 o 
  -2   3  17       41.18       35.61      8.36 o 
  -1   3  17        3.45       13.30      9.06 o 
   0   3  17       55.62       75.18     12.94 o 
   1   3  17      127.95      108.83     13.69 o 
   2   3  17       39.45       24.86     14.10 o 
   3   3  17       60.03       28.85     18.43 o 
   4   3  17        1.46       28.36     19.40 o 
   5   3  17        0.18      -16.05     16.05 o 
  -6   4  17        1.33        3.24     10.60 o 
  -5   4  17        2.32       23.86     11.93 o 
  -4   4  17       18.40       17.52     11.62 o 
  -3   4  17        0.01        1.23     10.65 o 
  -2   4  17       33.51       32.12      8.84 o 
  -1   4  17        7.42        2.84     10.01 o 
   0   4  17       33.68       56.20     11.55 o 
   1   4  17       12.58        1.84     12.03 o 
   2   4  17       29.18       30.09     13.05 o 
   3   4  17       20.21       14.57     14.38 o 
   4   4  17        0.47       24.68     19.91 o 
  -6   5  17        0.09      -16.87     18.74 o 
  -5   5  17        2.65       17.75     12.13 o 
  -4   5  17        7.50       12.43     12.03 o 
  -3   5  17       43.17       51.60     14.47 o 
  -2   5  17        0.01        6.93     11.95 o 
  -1   5  17      134.72      116.16     30.40 o 
   0   5  17       15.36       29.70     16.94 o 
   1   5  17        0.01       10.21     14.38 o 
   2   5  17        8.66        7.31     13.65 o 
   3   5  17       17.02      -12.73     20.42 o 
  -4   6  17       47.79       60.61     26.82 o 
  -3   6  17        0.88        3.92     12.61 o 
  -2   6  17      229.82      181.53     22.19 o 
  -1   6  17        5.93        1.33     15.05 o 
   0   6  17      174.71      212.49     24.76 o 
   1   6  17        8.06       -4.48     17.83 o 
   2   6  17        0.74       18.78     19.44 o 
  -3  -8  18        2.35       -3.20     26.50 o 
  -2  -8  18       40.59       57.54     19.62 o 
  -1  -8  18        0.33        0.38     23.17 o 
   0  -8  18       12.42        8.77     20.83 o 
   1  -8  18       30.84       18.55     20.11 o 
  -4  -7  18        1.64        8.10     25.57 o 
  -3  -7  18       43.52      -22.71     22.71 o 
  -2  -7  18        4.74       -1.79     17.33 o 
  -1  -7  18       19.99       35.28     16.26 o 
   0  -7  18       47.20       68.11     21.45 o 
   1  -7  18       93.15       80.93     21.39 o 
   2  -7  18      150.31      133.01     23.74 o 
   3  -7  18       15.16       32.16     19.56 o 
  -5  -6  18        3.65      -14.05     14.18 o 
  -4  -6  18      117.54      148.40     31.88 o 
  -3  -6  18        6.39        5.03     21.04 o 
  -2  -6  18       89.77       43.76     19.07 o 
  -1  -6  18        0.15       30.56     27.65 o 
   0  -6  18        2.73      -11.10     16.45 o 
   1  -6  18       34.82       31.24     17.44 o 
   2  -6  18       71.60       53.50     13.39 o 
   3  -6  18      156.89      178.14     29.79 o 
   4  -6  18       37.12       43.22     18.17 o 
  -6  -5  18        4.01        3.52     11.46 o 
  -5  -5  18       30.00       45.78     15.40 o 
  -4  -5  18        1.13       -4.49     12.06 o 
  -3  -5  18      215.93      194.61     21.42 o 
  -2  -5  18        4.81       -0.55      9.95 o 
  -1  -5  18       48.82       45.98     20.38 o 
   0  -5  18        6.04       -7.06     12.87 o 
   1  -5  18        2.62        8.73      9.26 o 
   2  -5  18       41.26       25.86     15.37 o 
   3  -5  18       24.13       18.82     11.49 o 
   4  -5  18       88.52       85.19     19.44 o 
   5  -5  18        6.74       13.30     17.60 o 
  -7  -4  18       12.05       -5.57     13.15 o 
  -6  -4  18       16.59       16.00     11.57 o 
  -5  -4  18       19.00       12.17     16.36 o 
  -4  -4  18       45.83       35.50     11.42 o 
  -3  -4  18        0.39        5.32     10.41 o 
  -2  -4  18      209.67      183.06     14.60 o 
  -1  -4  18        8.36        4.21      9.05 o 
   0  -4  18       12.83       23.03     10.23 o 
   1  -4  18       11.04        5.11      9.49 o 
   2  -4  18        0.05       -8.32      8.63 o 
   3  -4  18        0.90       -4.39      8.54 o 
   4  -4  18        2.72       14.44     15.16 o 
   5  -4  18        2.07        6.46     15.84 o 
  -7  -3  18        0.16        8.88     11.37 o 
  -6  -3  18       54.18       35.60     12.00 o 
  -5  -3  18        0.42       -9.18      9.18 o 
  -4  -3  18        6.10       13.07      8.75 o 
  -3  -3  18       83.80       77.88     10.08 o 
  -2  -3  18       58.66       71.54      9.79 o 
  -1  -3  18      305.15      298.71     16.09 o 
   0  -3  18      136.26      148.07     12.12 o 
   1  -3  18      108.83       88.22     11.79 o 
   2  -3  18      166.19      160.83     13.63 o 
   3  -3  18       15.93        4.29     14.81 o 
   4  -3  18        0.32        6.23     13.34 o 
   5  -3  18        6.52        9.80     15.40 o 
  -7  -2  18       21.96       25.32     11.16 o 
  -6  -2  18       64.77       42.95     11.73 o 
  -5  -2  18        8.38       -1.06      9.23 o 
  -4  -2  18      104.12      107.30     15.60 o 
  -3  -2  18        7.74        8.97      8.08 o 
  -2  -2  18        1.42        5.92      7.31 o 
  -1  -2  18        0.16        1.22      8.44 o 
   0  -2  18      122.80      137.24     10.04 o 
   1  -2  18      148.31      140.92     13.05 o 
   2  -2  18       83.92       90.73     13.33 o 
   3  -2  18      106.91       85.98     12.50 o 
   4  -2  18       15.64       15.06      8.18 o 
   5  -2  18        2.43       17.97     17.60 o 
   6  -2  18        0.01       16.57     20.47 o 
  -8  -1  18        3.38        3.73     12.82 o 
  -7  -1  18       17.29       14.65     15.26 o 
  -6  -1  18        1.52        1.12      9.55 o 
  -5  -1  18       43.02       48.62     10.97 o 
  -4  -1  18        7.65       16.56      9.16 o 
  -3  -1  18      313.13      279.63     12.94 o 
  -2  -1  18        0.25       -7.62      7.62 o 
  -1  -1  18      763.56      636.47     20.41 o 
   0  -1  18       93.49       87.09      8.71 o 
   1  -1  18      150.33      140.50     15.02 o 
   2  -1  18        4.44       20.33      8.58 o 
   3  -1  18       17.44       16.25      8.37 o 
   4  -1  18       32.37       22.49      8.36 o 
   5  -1  18       11.40       -3.82     13.89 o 
   6  -1  18        0.69       -5.80     17.19 o 
  -7   0  18       10.85       13.09      9.74 o 
  -6   0  18       31.43       43.36     10.26 o 
  -5   0  18        1.63      -12.43     12.43 o 
  -4   0  18       38.15       46.67     10.01 o 
  -3   0  18        1.25        1.33      6.67 o 
  -2   0  18       49.25       61.47      9.76 o 
  -1   0  18        1.37       -1.71     11.77 o 
   0   0  18      102.10      141.80     12.54 o 
   1   0  18       26.52       24.68     11.19 o 
   2   0  18       31.31       36.77      9.13 o 
   3   0  18        0.17        4.49      8.32 o 
   4   0  18        2.00        8.52     10.06 o 
   5   0  18        0.43        0.65     14.23 o 
  -7   1  18        1.92       -6.65     11.33 o 
  -6   1  18       99.30       97.48     12.05 o 
  -5   1  18       58.25       81.62     10.87 o 
  -4   1  18        0.24       -4.25      8.25 o 
  -3   1  18      117.98      123.12     14.87 o 
  -2   1  18       52.81       50.24      9.12 o 
  -1   1  18      377.08      331.54     17.06 o 
   0   1  18        6.70       -4.65      8.25 o 
   1   1  18       88.57       83.75     14.62 o 
   2   1  18        5.31       14.61     11.56 o 
   3   1  18        3.08       -2.67      9.45 o 
   4   1  18        3.35       23.10     11.32 o 
   5   1  18        1.85       -8.27      8.30 o 
  -7   2  18        3.02        5.33     10.10 o 
  -6   2  18       45.71       46.84     10.42 o 
  -5   2  18        2.28       -6.70      6.70 o 
  -4   2  18      353.09      305.04     16.71 o 
  -3   2  18       24.20       19.22      8.07 o 
  -2   2  18       27.17       34.86      7.14 o 
  -1   2  18        9.19        8.18      8.69 o 
   0   2  18      139.79      149.08     13.42 o 
   1   2  18       16.55       31.02     13.51 o 
   2   2  18       79.58      119.81     16.55 o 
   3   2  18       13.90       -6.80     12.45 o 
   4   2  18       10.42        5.08     15.89 o 
   5   2  18        0.60       -9.91     15.39 o 
  -7   3  18       11.37        6.83     11.98 o 
  -6   3  18        4.16       10.46     10.61 o 
  -5   3  18       13.43        6.41     10.69 o 
  -4   3  18       38.05       43.21     12.96 o 
  -3   3  18       47.39       61.94     13.67 o 
  -2   3  18        0.06        8.48      8.15 o 
  -1   3  18      161.82      178.27     18.94 o 
   0   3  18        0.03       15.39      9.87 o 
   1   3  18        8.78       12.28     11.77 o 
   2   3  18       80.34       70.27     13.58 o 
   3   3  18       50.94       70.45     15.91 o 
   4   3  18       38.91       40.47     19.73 o 
  -6   4  18       45.90       63.33     14.35 o 
  -5   4  18       11.59       -5.34     10.93 o 
  -4   4  18        2.44        2.69     10.70 o 
  -3   4  18        1.73       -5.95     10.35 o 
  -2   4  18      130.84      115.23     12.67 o 
  -1   4  18        4.58       -1.50     10.12 o 
   0   4  18       95.74      118.18     13.68 o 
   1   4  18       27.47       16.83     12.46 o 
   2   4  18        8.64        5.69     12.50 o 
   3   4  18        1.31       16.25     19.53 o 
   4   4  18       14.72       -0.67     22.92 o 
  -5   5  18        0.01      -11.03     11.03 o 
  -4   5  18        4.02       10.83     12.08 o 
  -3   5  18        9.63        6.31     12.55 o 
  -2   5  18        1.27       -2.34     11.80 o 
  -1   5  18       69.59       73.10     13.54 o 
   0   5  18       31.76       40.90     18.15 o 
   1   5  18       77.16      135.59     22.84 o 
   2   5  18       27.10       15.19     18.34 o 
   3   5  18        0.73      -24.90     29.94 o 
  -3   6  18        0.10       10.41     13.79 o 
  -2   6  18        9.02        2.84     13.75 o 
  -1   6  18        0.85      -15.44     15.44 o 
   0   6  18      132.58      158.73     24.02 o 
   1   6  18       17.75       -6.34     18.38 o 
  -2  -8  19       17.57       17.81     28.38 o 
  -1  -8  19        3.18       -6.00     21.57 o 
   0  -8  19        1.74       -6.72     20.93 o 
  -4  -7  19        4.69       -4.00     23.74 o 
  -3  -7  19      212.83      246.99     40.42 o 
  -2  -7  19        0.21       -4.86     15.24 o 
  -1  -7  19       85.77       85.89     18.49 o 
   0  -7  19        3.46      -18.76     18.76 o 
   1  -7  19       22.83       31.09     20.07 o 
   2  -7  19        8.39       -9.21     16.66 o 
  -5  -6  19        2.00      -10.30     24.00 o 
  -4  -6  19       10.32      -13.20     22.71 o 
  -3  -6  19        0.20      -21.44     21.44 o 
  -2  -6  19       28.14       18.43     14.99 o 
  -1  -6  19        0.32        8.98     15.72 o 
   0  -6  19        0.14       -7.67     13.09 o 
   1  -6  19        7.00        8.48     17.82 o 
   2  -6  19        1.49        5.06     11.56 o 
   3  -6  19        6.80        9.76      9.45 o 
   4  -6  19        0.39       44.51     35.17 o 
  -6  -5  19        8.73       20.74     12.92 o 
  -5  -5  19       33.73       55.14     16.84 o 
  -4  -5  19        7.54       16.81     14.60 o 
  -3  -5  19        6.34      -12.44     12.44 o 
  -2  -5  19        3.57       -6.17     13.55 o 
  -1  -5  19       56.96       38.08     14.82 o 
   0  -5  19       20.57       29.81     14.33 o 
   1  -5  19       14.35      -11.00     18.04 o 
   2  -5  19       39.95       43.83     12.66 o 
   3  -5  19        9.95        2.02     11.10 o 
   4  -5  19        0.14        0.08     28.47 o 
  -6  -4  19        3.79        0.49     12.78 o 
  -5  -4  19        1.46        5.81     12.94 o 
  -4  -4  19      126.75      164.23     17.30 o 
  -3  -4  19        0.02      -10.12     10.12 o 
  -2  -4  19        9.00       -7.84      9.31 o 
  -1  -4  19       14.00       34.45     14.09 o 
   0  -4  19      196.08      219.67     19.02 o 
   1  -4  19      125.95      127.26     13.33 o 
   2  -4  19       31.90       52.55     12.84 o 
   3  -4  19       65.36       48.20     12.68 o 
   4  -4  19        0.90       -2.63     14.15 o 
   5  -4  19        1.22      -13.06     16.23 o 
  -7  -3  19        1.75       -7.93     11.10 o 
  -6  -3  19        8.49       12.57     11.05 o 
  -5  -3  19        1.14       -9.38      9.38 o 
  -4  -3  19       22.96        3.28      9.09 o 
  -3  -3  19        9.49       18.09      9.57 o 
  -2  -3  19       64.70       54.19     12.05 o 
  -1  -3  19        4.68       15.76      9.87 o 
   0  -3  19        7.56        3.15     12.31 o 
   1  -3  19       32.23       39.45     10.15 o 
   2  -3  19       62.69       60.52     11.32 o 
   3  -3  19        9.35       -3.06     18.34 o 
   4  -3  19       23.85       20.91     33.91 o 
   5  -3  19        2.01      -23.54     28.20 o 
  -7  -2  19        0.70       -3.50     10.30 o 
  -6  -2  19        0.10       -7.93      9.20 o 
  -5  -2  19       23.96       10.97     10.38 o 
  -4  -2  19      187.14      206.59     19.97 o 
  -3  -2  19        0.25       -7.32      7.32 o 
  -2  -2  19      399.19      392.59     23.11 o 
  -1  -2  19        2.25        2.89     11.61 o 
   0  -2  19       43.15       65.85     13.49 o 
   1  -2  19       84.07       77.71     12.95 o 
   2  -2  19       49.18       45.59     11.08 o 
   3  -2  19        2.62       -4.60      9.50 o 
   4  -2  19       19.39       23.85      9.72 o 
   5  -2  19       31.83       24.98     19.64 o 
  -7  -1  19       17.67       16.99     10.89 o 
  -6  -1  19        0.97       -4.56      9.19 o 
  -5  -1  19       68.16       77.36     14.10 o 
  -4  -1  19        1.59        6.02      9.17 o 
  -3  -1  19        3.69        9.51      9.08 o 
  -2  -1  19        0.94       -0.96      7.70 o 
  -1  -1  19       49.65       72.02     10.22 o 
   0  -1  19       38.27       46.36     10.42 o 
   1  -1  19      237.65      254.87     17.18 o 
   2  -1  19       94.54       93.16     13.02 o 
   3  -1  19       77.30       81.27     14.18 o 
   4  -1  19        0.00      -10.21     10.60 o 
   5  -1  19        0.37       -3.75     15.05 o 
  -7   0  19        0.85       14.57     18.78 o 
  -6   0  19       30.65       27.18     10.23 o 
  -5   0  19        8.12        8.16      8.91 o 
  -4   0  19      292.23      253.84     16.78 o 
  -3   0  19        0.52        1.88      6.89 o 
  -2   0  19       99.51       88.27      9.92 o 
  -1   0  19        7.43       -3.57      8.27 o 
   0   0  19        0.07        7.73     10.80 o 
   1   0  19        5.88       12.96     11.95 o 
   2   0  19       41.56       42.31     10.70 o 
   3   0  19       63.74       45.98     12.88 o 
   4   0  19        6.71        4.51     12.95 o 
   5   0  19        3.51        6.79     33.41 o 
  -7   1  19        4.15        4.49      9.23 o 
  -6   1  19        0.19       -7.76      9.12 o 
  -5   1  19       49.76       63.34     10.98 o 
  -4   1  19       20.99        8.68      8.76 o 
  -3   1  19      333.62      315.25     17.55 o 
  -2   1  19       10.55        5.32      8.36 o 
  -1   1  19      169.57      200.19     16.55 o 
   0   1  19        9.37        7.61      9.12 o 
   1   1  19       53.61      102.25     15.37 o 
   2   1  19       19.82        1.53     12.28 o 
   3   1  19        2.81        8.63     12.54 o 
   4   1  19       22.53       27.96     17.02 o 
   5   1  19        2.51       -9.12     13.43 o 
  -7   2  19        9.41        9.20     10.75 o 
  -6   2  19       10.60       -0.49      8.57 o 
  -5   2  19       16.95       11.84      8.44 o 
  -4   2  19       61.15       77.60     15.17 o 
  -3   2  19        3.53       -1.64      7.80 o 
  -2   2  19      487.27      443.19     19.89 o 
  -1   2  19       11.92       16.27     13.40 o 
   0   2  19       71.54      111.97     13.85 o 
   1   2  19       28.05        4.44     15.86 o 
   2   2  19       56.67       58.37     14.93 o 
   3   2  19        0.40        0.68     13.25 o 
   4   2  19       56.04       45.79     19.14 o 
  -6   3  19       34.03       65.88     14.51 o 
  -5   3  19       74.97       87.28     17.85 o 
  -4   3  19        1.80        9.41     11.33 o 
  -3   3  19       17.21       21.28     15.62 o 
  -2   3  19        4.27       12.68     10.34 o 
  -1   3  19       95.12       95.89     13.40 o 
   0   3  19       64.73       57.48     11.76 o 
   1   3  19      141.77      187.42     16.12 o 
   2   3  19       24.14       13.91     12.26 o 
   3   3  19        5.59        1.51     18.48 o 
   4   3  19       15.53       45.94     39.93 o 
  -6   4  19       97.75      134.01     27.40 o 
  -5   4  19        1.25       -4.16     12.59 o 
  -4   4  19      229.33      272.06     22.52 o 
  -3   4  19        1.32        9.15     24.79 o 
  -2   4  19       29.02       23.32      8.90 o 
  -1   4  19        0.02        8.87     11.07 o 
   0   4  19      102.04      126.77     20.69 o 
   1   4  19       35.71       29.56     15.48 o 
   2   4  19       97.78       76.85     15.61 o 
   3   4  19       56.84       51.03     41.03 o 
  -4   5  19        6.40       10.51     13.90 o 
  -3   5  19       45.97       46.29     15.46 o 
  -2   5  19        1.69        9.60     19.12 o 
  -1   5  19       24.21       36.17     12.64 o 
   0   5  19        0.08       14.97     29.34 o 
   1   5  19        4.61       15.50     18.36 o 
   2   5  19       33.82      -17.90     17.90 o 
  -2   6  19       69.82       63.53     33.66 o 
  -1   6  19        4.55        0.41     15.97 o 
  -3  -7  20       11.74        6.57     28.07 o 
  -2  -7  20       56.74       90.52     23.42 o 
  -1  -7  20      100.47       96.42     19.71 o 
   0  -7  20       30.35       -1.56     21.22 o 
   1  -7  20       36.44       47.62     21.03 o 
   2  -7  20        6.19       -8.32     17.64 o 
  -5  -6  20        5.19       13.84     24.20 o 
  -4  -6  20       46.50       27.85     27.18 o 
  -3  -6  20        0.16       -4.27     22.97 o 
  -2  -6  20       12.80       -0.49     17.51 o 
  -1  -6  20        3.59       -2.14     14.96 o 
   0  -6  20        6.56        4.41     14.47 o 
   1  -6  20        5.55       23.25     18.72 o 
   2  -6  20        8.88       15.40     22.95 o 
   3  -6  20        9.55      -11.82     11.82 o 
  -6  -5  20        2.75      -11.00     23.10 o 
  -5  -5  20       21.98        9.87     15.25 o 
  -4  -5  20        0.64       -2.78     14.10 o 
  -3  -5  20       57.53       59.91     25.59 o 
  -2  -5  20        3.42        6.02     18.17 o 
  -1  -5  20       26.32        7.02     22.30 o 
   0  -5  20       15.89        7.88     13.80 o 
   1  -5  20       45.18       50.23     14.98 o 
   2  -5  20       15.92      -12.92     16.53 o 
   3  -5  20        0.09       -2.81     11.23 o 
   4  -5  20       10.75       25.15     16.63 o 
  -6  -4  20        3.25       -5.95     11.43 o 
  -5  -4  20        0.52      -14.38     26.00 o 
  -4  -4  20        0.53       -1.79     13.19 o 
  -3  -4  20        0.33       -7.70     11.72 o 
  -2  -4  20      113.08      111.37     14.76 o 
  -1  -4  20        0.53       11.76     22.40 o 
   0  -4  20       14.85       19.20     13.97 o 
   1  -4  20        3.43       -3.61     13.14 o 
   2  -4  20        9.67       11.40     21.11 o 
   3  -4  20        3.61      -11.29     11.29 o 
   4  -4  20        1.52        3.21     15.23 o 
  -7  -3  20        0.84        0.36     14.35 o 
  -6  -3  20        0.99      -11.57     11.57 o 
  -5  -3  20       30.18       21.59     11.94 o 
  -4  -3  20        1.37       -1.65      9.01 o 
  -3  -3  20       69.73       35.85     14.07 o 
  -2  -3  20        3.74       12.66     10.61 o 
  -1  -3  20        1.27       -4.32      9.19 o 
   0  -3  20        7.86       13.26     13.40 o 
   1  -3  20        0.38        6.55     13.40 o 
   2  -3  20        5.85       -8.97      8.97 o 
   3  -3  20        2.16        1.82     12.47 o 
   4  -3  20       23.85       20.87     14.18 o 
   5  -3  20        0.02       26.00     18.29 o 
  -7  -2  20        0.59       16.53     11.46 o 
  -6  -2  20       40.48       37.69     14.67 o 
  -5  -2  20        1.09       -1.28      9.89 o 
  -4  -2  20       43.18       46.12     14.20 o 
  -3  -2  20       51.86       64.48     12.12 o 
  -2  -2  20       15.21        2.33     13.88 o 
  -1  -2  20       28.77       35.09     10.68 o 
   0  -2  20      159.83      193.89     18.27 o 
   1  -2  20       24.52       31.59     14.11 o 
   2  -2  20       30.91       41.03     11.20 o 
   3  -2  20       43.62       36.44     12.40 o 
   4  -2  20        6.86        2.58     11.82 o 
   5  -2  20        0.00       43.47     22.27 o 
  -7  -1  20       18.39       10.30     10.90 o 
  -6  -1  20       17.36        3.89      9.65 o 
  -5  -1  20       36.22       31.76     11.15 o 
  -4  -1  20        0.17        6.80      9.34 o 
  -3  -1  20      252.04      216.87     20.16 o 
  -2  -1  20        3.07       -2.52      8.35 o 
  -1  -1  20       45.46       63.94     11.11 o 
   0  -1  20        0.70        4.27     12.75 o 
   1  -1  20       73.79      153.04     24.34 o 
   2  -1  20       61.82       81.34     35.63 o 
   3  -1  20      118.02      102.61     14.80 o 
   4  -1  20       65.36       68.52     14.33 o 
   5  -1  20       11.93       11.61     14.99 o 
  -7   0  20       15.44       13.30     10.96 o 
  -6   0  20        4.26        2.39      9.26 o 
  -5   0  20        0.03        3.64      9.11 o 
  -4   0  20       44.91       42.93     10.75 o 
  -3   0  20        0.01       -6.42      8.72 o 
  -2   0  20      184.75      199.90     14.46 o 
  -1   0  20       19.74       34.82     11.24 o 
   0   0  20       37.11       49.43     12.03 o 
   1   0  20       14.96       26.38     20.58 o 
   2   0  20        0.93        6.69     15.40 o 
   3   0  20       12.26        2.92     16.91 o 
   4   0  20       10.78        9.94     22.71 o 
   5   0  20       37.89       20.58     29.58 o 
  -7   1  20       10.88       -1.25     10.00 o 
  -6   1  20       21.12       23.62     10.60 o 
  -5   1  20       22.01        5.61     13.30 o 
  -4   1  20        1.35       -3.68      8.39 o 
  -3   1  20       89.62      101.70     12.21 o 
  -2   1  20        6.06       22.14     11.21 o 
  -1   1  20      524.88      561.24     33.90 o 
   0   1  20      146.41      171.82     14.71 o 
   1   1  20      204.95      221.97     19.90 o 
   2   1  20       71.41       80.89     15.71 o 
   3   1  20        6.43       -0.12     17.07 o 
   4   1  20        3.50       12.63     17.34 o 
  -6   2  20       75.59       66.75     11.64 o 
  -5   2  20        1.57       -8.24      8.24 o 
  -4   2  20      129.61      141.60     13.07 o 
  -3   2  20        3.07       -6.22     11.12 o 
  -2   2  20       29.89       33.25      9.84 o 
  -1   2  20       13.68       11.30     13.53 o 
   0   2  20      403.09      485.62     33.47 o 
   1   2  20      104.50      104.37     16.76 o 
   2   2  20      118.19      147.47     18.33 o 
   3   2  20       73.45       70.90     21.04 o 
   4   2  20        0.00       14.41     36.45 o 
  -6   3  20        9.01        7.16     12.48 o 
  -5   3  20      203.27      211.92     42.01 o 
  -4   3  20        9.46        0.32     10.63 o 
  -3   3  20      375.81      387.42     26.80 o 
  -2   3  20        4.93        9.67      8.19 o 
  -1   3  20      111.25      124.10     15.50 o 
   0   3  20        0.02       10.74     12.80 o 
   1   3  20       20.40       35.98     13.19 o 
   2   3  20       82.57       81.53     15.18 o 
   3   3  20       55.21       23.28     20.76 o 
  -5   4  20        0.54      -10.21     11.49 o 
  -4   4  20      268.50      276.02     29.87 o 
  -3   4  20        4.36       14.13     18.65 o 
  -2   4  20      586.62      582.01     33.52 o 
  -1   4  20       35.30       63.98     15.82 o 
   0   4  20      147.73      204.42     24.69 o 
   1   4  20       23.94       -4.21     20.04 o 
   2   4  20        1.46       19.28     15.24 o 
  -4   5  20        1.69      -22.62     22.62 o 
  -3   5  20       11.27        5.31     14.55 o 
  -2   5  20        0.56        9.85     16.49 o 
  -1   5  20       18.27       15.46     17.15 o 
   0   5  20       17.87       20.74     19.00 o 
   1   5  20       37.81       41.99     30.25 o 
  -2  -7  21        2.20      -11.44     25.90 o 
  -1  -7  21        4.59       -7.67     17.66 o 
   0  -7  21        5.28      -20.00     20.70 o 
   1  -7  21       45.67       35.62     33.85 o 
  -4  -6  21       16.44        0.30     25.71 o 
  -3  -6  21        0.08       27.20     26.14 o 
  -2  -6  21       13.51       -0.77     18.18 o 
  -1  -6  21       13.99       -3.90     15.27 o 
   0  -6  21       41.21       54.80     17.23 o 
   1  -6  21        0.22      -14.28     18.06 o 
   2  -6  21       19.75       -3.80     17.85 o 
  -5  -5  21        0.61      -13.73     14.45 o 
  -4  -5  21        4.49       18.67     22.42 o 
  -3  -5  21        0.22      -17.87     21.50 o 
  -2  -5  21        1.47      -19.80     19.80 o 
  -1  -5  21       29.54       14.91     14.94 o 
   0  -5  21        8.19       12.75     14.90 o 
   1  -5  21        1.37       17.27     30.14 o 
   2  -5  21        0.54      -17.27     17.27 o 
   3  -5  21        8.47       -2.26     16.00 o 
  -6  -4  21       18.76       -5.60     12.26 o 
  -5  -4  21        4.94       20.83     14.88 o 
  -4  -4  21       74.76       39.53     23.15 o 
  -3  -4  21        0.02      -12.80     12.80 o 
  -2  -4  21       14.67       11.01     15.79 o 
  -1  -4  21        6.03       -6.42     13.19 o 
   0  -4  21       63.79      109.44     24.66 o 
   1  -4  21       10.33       14.10     13.91 o 
   2  -4  21        7.71       33.11     19.65 o 
   3  -4  21        0.24      -12.35     16.66 o 
   4  -4  21        3.22       21.06     17.57 o 
  -6  -3  21       15.46        5.54     11.66 o 
  -5  -3  21        1.94      -10.24     10.24 o 
  -4  -3  21        4.55       -1.72      9.26 o 
  -3  -3  21       75.56       99.42     17.95 o 
  -2  -3  21        0.99       -4.51     10.52 o 
  -1  -3  21      104.38       87.96     16.32 o 
   0  -3  21        6.26       -3.89     12.90 o 
   1  -3  21        0.03       16.48     16.96 o 
   2  -3  21       13.41        0.37     17.62 o 
   3  -3  21        1.33       37.81     24.50 o 
   4  -3  21       11.52       13.14     10.53 o 
  -6  -2  21        0.08       -4.87     10.79 o 
  -5  -2  21        0.73       -9.42     10.17 o 
  -4  -2  21       48.69       45.32     14.62 o 
  -3  -2  21        7.60       16.28     12.44 o 
  -2  -2  21       44.60       41.67     12.24 o 
  -1  -2  21        3.25       15.39      9.83 o 
   0  -2  21       23.14       27.54     13.92 o 
   1  -2  21        1.60       -8.03     13.00 o 
   2  -2  21      123.31      159.57     18.02 o 
   3  -2  21       54.47       51.97     25.87 o 
   4  -2  21       16.43       14.06     13.13 o 
  -7  -1  21       12.38       10.67     14.79 o 
  -6  -1  21        0.31       22.59     11.16 o 
  -5  -1  21       82.74       62.11     12.34 o 
  -4  -1  21        3.47       14.89     14.02 o 
  -3  -1  21       11.11       13.02     10.08 o 
  -2  -1  21       23.40       35.89     11.93 o 
  -1  -1  21      324.41      359.56     22.16 o 
   0  -1  21       56.90       64.43     15.41 o 
   1  -1  21      150.41      122.78     17.13 o 
   2  -1  21        7.22       17.82     15.56 o 
   3  -1  21        4.44        2.90     22.80 o 
   4  -1  21       23.04       19.71     20.01 o 
  -6   0  21       16.57       22.29     11.30 o 
  -5   0  21       30.97       22.03     10.93 o 
  -4   0  21       35.11       17.13     10.25 o 
  -3   0  21        1.90       14.26      7.87 o 
  -2   0  21       62.83       42.84     13.99 o 
  -1   0  21       40.56       27.90     11.62 o 
   0   0  21      259.98      279.16     24.96 o 
   1   0  21      170.49      157.40     17.96 o 
   2   0  21       83.64      102.21     17.92 o 
   3   0  21       84.70       89.23     30.58 o 
   4   0  21        5.58       21.68     17.66 o 
  -6   1  21        0.00       -1.50      9.54 o 
  -5   1  21      169.37      210.80     16.39 o 
  -4   1  21        2.84        4.74      9.20 o 
  -3   1  21      136.97      150.71     14.08 o 
  -2   1  21        0.00        6.40     10.26 o 
  -1   1  21       29.05       52.67     25.51 o 
   0   1  21       32.80       51.54     15.02 o 
   1   1  21      213.35      219.02     20.33 o 
   2   1  21      162.58      168.70     18.79 o 
   3   1  21       75.33       69.33     20.23 o 
   4   1  21       79.36       86.23     26.99 o 
  -6   2  21        3.90        5.16     12.68 o 
  -5   2  21        0.31       -3.62     11.56 o 
  -4   2  21      241.42      270.28     23.26 o 
  -3   2  21        4.49       17.35     13.24 o 
  -2   2  21      496.50      481.46     23.97 o 
  -1   2  21       34.07       55.59     12.33 o 
   0   2  21       56.45       88.73     15.67 o 
   1   2  21        3.13       -5.59     13.48 o 
   2   2  21       21.01       25.97     24.52 o 
   3   2  21       24.09       23.91     20.15 o 
  -5   3  21        5.51        9.19     12.47 o 
  -4   3  21        1.32       -0.55     11.84 o 
  -3   3  21      151.10      112.87     18.30 o 
  -2   3  21        6.96        4.50      9.13 o 
  -1   3  21      273.65      283.04     19.44 o 
   0   3  21       80.79       78.90     19.71 o 
   1   3  21       86.42      135.63     18.75 o 
   2   3  21       14.86        4.24     13.72 o 
   3   3  21        0.44        0.45     20.49 o 
  -4   4  21       57.11       58.22     15.86 o 
  -3   4  21        0.05        7.71     26.84 o 
  -2   4  21       42.32       82.21     17.64 o 
  -1   4  21        1.68       18.04     17.13 o 
   0   4  21      167.83      196.39     23.68 o 
   1   4  21       47.35       79.86     23.13 o 
   2   4  21       37.99       59.51     26.78 o 
  -2   5  21        6.37       18.10     15.32 o 
  -1   5  21      123.12      167.01     22.12 o 
  -3  -6  22       25.95      -12.20     25.44 o 
  -2  -6  22       35.00       49.52     28.38 o 
  -1  -6  22        1.07       -9.89     15.95 o 
   0  -6  22        9.84       -1.23     21.11 o 
   1  -6  22       12.05       13.54     20.74 o 
   2  -6  22       23.14        3.47     29.31 o 
  -5  -5  22        3.77      -10.54     22.84 o 
  -4  -5  22       13.83       14.40     25.37 o 
  -3  -5  22        2.77       20.37     24.60 o 
  -2  -5  22        0.92        9.80     24.04 o 
  -1  -5  22        2.09      -12.67     14.49 o 
   0  -5  22        0.56      -13.82     13.82 o 
   1  -5  22        1.46      -19.21     22.10 o 
   2  -5  22        8.97       10.67     19.20 o 
   3  -5  22        4.60        1.27     34.97 o 
  -5  -4  22        0.08        9.16     15.49 o 
  -4  -4  22       24.83       32.24     16.03 o 
  -3  -4  22        9.76        0.87     22.34 o 
  -2  -4  22      153.45      155.18     23.19 o 
  -1  -4  22       24.76        5.78     14.12 o 
   0  -4  22       23.29       23.01     15.34 o 
   1  -4  22        0.22        4.45     14.78 o 
   2  -4  22       41.21       36.55     20.10 o 
   3  -4  22       16.18      -10.95     17.48 o 
  -6  -3  22        0.68      -11.25     11.25 o 
  -5  -3  22        6.88      -10.88     11.04 o 
  -4  -3  22        0.52        2.60      9.63 o 
  -3  -3  22       28.17       26.69     23.91 o 
  -2  -3  22       23.44       19.26     35.13 o 
  -1  -3  22      156.34      188.39     27.76 o 
   0  -3  22       61.37       78.07     15.93 o 
   1  -3  22       70.22       49.27     15.29 o 
   2  -3  22        5.95        5.40     35.37 o 
   3  -3  22        0.02       -8.44     29.80 o 
   4  -3  22       19.03      -15.44     38.28 o 
  -6  -2  22       27.64       21.68     20.68 o 
  -5  -2  22       13.96       10.66     11.41 o 
  -4  -2  22       12.89        5.96     13.32 o 
  -3  -2  22        4.29      -13.37     13.37 o 
  -2  -2  22       67.28       54.87     18.75 o 
  -1  -2  22       31.35       17.36     15.94 o 
   0  -2  22      142.43      163.45     19.35 o 
   1  -2  22       77.03       79.22     22.98 o 
   2  -2  22        7.60        4.73     18.80 o 
   3  -2  22       29.02       18.35     19.43 o 
   4  -2  22        8.30        5.75     20.59 o 
  -6  -1  22        5.57        5.24     14.42 o 
  -5  -1  22      204.41      227.07     21.65 o 
  -4  -1  22        1.82       -5.32      9.72 o 
  -3  -1  22      335.08      369.75     37.32 o 
  -2  -1  22       17.34       -6.95     18.49 o 
  -1  -1  22        1.17       24.13     16.31 o 
   0  -1  22       20.38       -1.00     14.06 o 
   1  -1  22      167.84      175.21     19.14 o 
   2  -1  22       96.45       89.17     19.27 o 
   3  -1  22       92.03      113.09     27.93 o 
   4  -1  22       33.45       57.89     22.74 o 
  -6   0  22       15.75        0.47     10.71 o 
  -5   0  22        5.62        1.52      9.87 o 
  -4   0  22       99.15      115.08     19.25 o 
  -3   0  22        0.14       -6.12      8.14 o 
  -2   0  22      148.83      119.08     18.18 o 
  -1   0  22       11.94       40.64     16.05 o 
   0   0  22        8.82       23.80     16.67 o 
   1   0  22        5.43       -5.53     16.84 o 
   2   0  22        7.23       -7.04     14.04 o 
   3   0  22       64.86       15.96     47.37 o 
   4   0  22        3.74        5.50     31.27 o 
  -6   1  22        9.56       -2.12     11.13 o 
  -5   1  22        5.12       -2.39      9.22 o 
  -4   1  22        2.05        1.79      9.06 o 
  -3   1  22      187.33      203.78     27.07 o 
  -2   1  22        9.07       17.49     11.03 o 
  -1   1  22      167.35      198.86     20.80 o 
   0   1  22       37.26       70.39     20.22 o 
   1   1  22        0.61        2.08     13.54 o 
   2   1  22        2.59        9.74     15.05 o 
   3   1  22        8.83       -4.43     26.64 o 
  -5   2  22        0.90       -1.85     12.67 o 
  -4   2  22       73.16       53.80     15.20 o 
  -3   2  22        1.21        4.45     28.99 o 
  -2   2  22       33.15       33.74     11.39 o 
  -1   2  22       11.77       18.92     11.09 o 
   0   2  22      158.46      200.55     22.98 o 
   1   2  22       67.33       83.10     17.13 o 
   2   2  22       24.14       31.72     15.63 o 
   3   2  22       21.67      -12.10     19.95 o 
  -5   3  22        7.11        0.90     22.45 o 
  -4   3  22       12.20        3.58     12.52 o 
  -3   3  22        6.26      -12.11     12.11 o 
  -2   3  22        0.40        5.56      9.34 o 
  -1   3  22        2.26       11.69     16.35 o 
   0   3  22       12.81       31.16     26.71 o 
   1   3  22       14.07       22.51     29.46 o 
   2   3  22       52.02       43.19     15.54 o 
  -3   4  22        0.39      -12.86     12.86 o 
  -2   4  22       63.41       26.19     15.87 o 
  -1   4  22        2.54      -14.18     15.44 o 
   0   4  22        4.08       14.90     18.20 o 
  -2  -6  23       91.43       82.62     33.20 o 
  -1  -6  23       30.57       14.57     18.08 o 
   0  -6  23       48.24       15.37     21.52 o 
  -4  -5  23        0.01        4.70     24.77 o 
  -3  -5  23        1.52       14.40     25.34 o 
  -2  -5  23        0.01      -15.27     24.17 o 
  -1  -5  23       13.42       -5.21     15.71 o 
   0  -5  23       20.75       12.87     16.38 o 
   1  -5  23        0.14      -19.95     19.95 o 
   2  -5  23        3.22       -0.14     19.16 o 
  -5  -4  23        0.14        2.45     15.99 o 
  -4  -4  23        1.76      -13.33     13.33 o 
  -3  -4  23        4.62       -5.40     22.17 o 
  -2  -4  23       87.17       74.84     27.23 o 
  -1  -4  23       50.96       26.83     16.01 o 
   0  -4  23      225.91      286.95     23.51 o 
   1  -4  23       77.87       50.68     21.89 o 
   2  -4  23       32.99        1.36     19.64 o 
   3  -4  23        9.60      -30.47     30.47 o 
  -5  -3  23      107.14      126.23     21.93 o 
  -4  -3  23        0.36        6.41      9.70 o 
  -3  -3  23       77.40       67.85     16.76 o 
  -2  -3  23        0.41      -16.00     20.14 o 
  -1  -3  23        5.41       32.54     17.92 o 
   0  -3  23       32.39       32.85     15.89 o 
   1  -3  23      100.95       72.40     16.79 o 
   2  -3  23       99.09       81.46     22.61 o 
   3  -3  23       33.26       19.66     19.28 o 
  -5  -2  23        0.10        2.93     11.61 o 
  -4  -2  23      222.30      193.68     21.92 o 
  -3  -2  23       12.33        7.74     13.42 o 
  -2  -2  23      218.37      265.12     36.79 o 
  -1  -2  23       20.76        0.41     25.09 o 
   0  -2  23        3.07      -13.44     13.44 o 
   1  -2  23        0.19      -13.42     13.42 o 
   2  -2  23       19.47       40.21     20.93 o 
   3  -2  23       30.74       72.11     21.70 o 
  -6  -1  23        0.45        4.87     12.85 o 
  -5  -1  23        0.04       -6.47     10.39 o 
  -4  -1  23        1.17      -11.02     12.73 o 
  -3  -1  23      238.30      242.38     17.77 o 
  -2  -1  23       40.26       52.56     15.23 o 
  -1  -1  23      361.90      333.37     37.27 o 
   0  -1  23       62.13       54.04     16.17 o 
   1  -1  23       46.87       62.58     16.67 o 
   2  -1  23        5.83       16.90     19.30 o 
   3  -1  23        1.44       21.54     26.00 o 
  -5   0  23        1.13       -6.17     10.13 o 
  -4   0  23       43.90       15.98     11.03 o 
  -3   0  23        3.46       17.91      8.53 o 
  -2   0  23        0.21        1.50     12.00 o 
  -1   0  23        5.24       27.00     21.87 o 
   0   0  23       15.86       -3.77     32.33 o 
   1   0  23       29.07       31.94     18.87 o 
   2   0  23        7.40       30.34     24.64 o 
   3   0  23        4.75      -11.48     18.49 o 
  -5   1  23       82.76      108.49     19.22 o 
  -4   1  23        5.66      -11.87     11.87 o 
  -3   1  23       20.10       20.58     13.56 o 
  -2   1  23        1.05       14.66     11.26 o 
  -1   1  23       36.46       71.70     25.65 o 
   0   1  23       13.40       20.47     23.07 o 
   1   1  23       17.73       26.00     16.37 o 
   2   1  23       27.73       23.54     18.99 o 
   3   1  23        4.91        3.60     29.47 o 
  -5   2  23        0.40        7.90     13.84 o 
  -4   2  23       65.45       87.57     20.12 o 
  -3   2  23        0.84       17.84     14.14 o 
  -2   2  23      111.49      121.60     14.48 o 
  -1   2  23        0.36       -1.77     15.87 o 
   0   2  23        0.96       -8.73     17.97 o 
   1   2  23        0.09      -16.12     16.12 o 
   2   2  23       32.36       38.11     17.50 o 
  -4   3  23        3.72       -7.30     13.52 o 
  -3   3  23       16.59       15.36     14.21 o 
  -2   3  23        4.20       10.03      9.30 o 
  -1   3  23        0.63       -2.56     16.24 o 
   0   3  23        3.38       37.53     18.87 o 
   1   3  23        2.22       22.82     19.26 o 
  -3  -5  24       34.09       28.71     28.18 o 
  -2  -5  24        0.16       10.83     25.14 o 
  -1  -5  24        0.47       -3.92     21.54 o 
   0  -5  24       11.58       -0.80     21.15 o 
   1  -5  24       17.51       25.67     31.58 o 
  -4  -4  24      157.79      122.10     32.29 o 
  -3  -4  24       11.29       -8.80     23.41 o 
  -2  -4  24      121.94       90.22     29.74 o 
  -1  -4  24        4.20       13.36     19.38 o 
   0  -4  24        1.73       -7.92     15.14 o 
   1  -4  24        8.97       26.95     35.19 o 
   2  -4  24       48.05       36.07     21.52 o 
  -5  -3  24       10.12        0.13     16.63 o 
  -4  -3  24        3.61       -9.86     13.87 o 
  -3  -3  24      168.81      198.03     35.73 o 
  -2  -3  24       39.91       24.38     24.61 o 
  -1  -3  24      149.87      154.10     24.42 o 
   0  -3  24       40.11       61.43     17.02 o 
   1  -3  24       12.93       -7.95     36.41 o 
   2  -3  24        0.00        2.01     19.89 o 
  -5  -2  24        0.00      -10.85     10.85 o 
  -4  -2  24       35.52       51.99     17.14 o 
  -3  -2  24        3.77        2.15     14.42 o 
  -2  -2  24       65.12       45.44     25.89 o 
  -1  -2  24       52.62       94.36     27.65 o 
   0  -2  24      140.56      174.38     20.70 o 
   1  -2  24       45.84       25.58     15.81 o 
   2  -2  24       23.45       60.93     22.38 o 
  -5  -1  24       85.48       96.36     15.59 o 
  -4  -1  24        0.85       -2.87     10.56 o 
  -3  -1  24       57.81       43.91     15.96 o 
  -2  -1  24        0.00       -4.27     20.60 o 
  -1  -1  24       26.54       22.04     22.14 o 
   0  -1  24       21.53        1.84     14.74 o 
   1  -1  24       75.37       79.63     18.22 o 
   2  -1  24       19.46       -2.13     21.30 o 
  -5   0  24       10.19        6.45     11.41 o 
  -4   0  24        3.42       -3.86     10.33 o 
  -3   0  24        0.26       -8.51      9.02 o 
  -2   0  24       50.07       68.56     17.07 o 
  -1   0  24        1.98        7.10     21.74 o 
   0   0  24        9.49       19.78     18.91 o 
   1   0  24        0.64      -15.50     15.50 o 
   2   0  24        4.74      -23.04     26.10 o 
  -4   1  24        0.01        0.50     13.63 o 
  -3   1  24       18.96       37.96     15.61 o 
  -2   1  24        0.13      -10.59     10.59 o 
  -1   1  24        8.07        3.05     20.50 o 
   0   1  24       12.12       26.54     24.57 o 
   1   1  24       15.19        3.30     16.40 o 
   2   1  24        1.15      -20.41     20.41 o 
  -4   2  24       27.23       44.36     19.04 o 
  -3   2  24        5.44       -8.80     13.29 o 
  -2   2  24       21.49       46.38     16.53 o 
  -1   2  24        7.55        8.19     16.83 o 
   0   2  24       90.70      111.96     21.68 o 
   1   2  24        8.78       16.55     18.56 o 
  -2   3  24        0.06       -4.39     13.79 o 
  -1   3  24       24.04       10.02     30.56 o 
  -3  -4  25        4.80        8.73     27.50 o 
  -2  -4  25       53.21       19.98     26.05 o 
  -1  -4  25       40.41       37.59     28.78 o 
   0  -4  25       82.90       69.20     19.63 o 
   1  -4  25       12.71       -5.50     31.44 o 
  -4  -3  25        2.17        1.03     22.40 o 
  -3  -3  25        5.57      -11.04     21.80 o 
  -2  -3  25        2.51       10.07     23.30 o 
  -1  -3  25       27.53       16.44     25.81 o 
   0  -3  25       27.34       -4.84     26.05 o 
   1  -3  25       35.57       20.03     21.75 o 
  -4  -2  25      119.57      100.74     20.22 o 
  -3  -2  25       24.50       42.85     25.41 o 
  -2  -2  25       59.01       64.21     28.82 o 
  -1  -2  25        1.65      -13.94     21.37 o 
   0  -2  25        9.98       22.32     17.28 o 
   1  -2  25       21.02       18.95     21.30 o 
   2  -2  25       25.94       13.91     35.21 o 
  -4  -1  25        1.71       -5.19     11.68 o 
  -3  -1  25        5.74       14.40     11.39 o 
  -2  -1  25       12.89       -2.63     21.94 o 
  -1  -1  25       59.57       51.14     26.95 o 
   0  -1  25       10.77       -0.21     17.64 o 
   1  -1  25        9.60       37.30     21.48 o 
   2  -1  25        1.28      -18.77     31.84 o 
  -4   0  25       68.32       93.57     19.07 o 
  -3   0  25        1.65       -5.19     17.89 o 
  -2   0  25        1.84        6.94     21.07 o 
  -1   0  25       15.67       23.94     23.44 o 
   0   0  25       84.10      113.24     33.17 o 
   1   0  25       20.23       16.29     43.23 o 
  -3   1  25        0.21      -21.80     27.84 o 
  -2   1  25        4.67       22.84     40.81 o 
  -1   1  25        8.64       17.54     46.04 o 
   0   1  25        4.25       37.74     25.90 o 
   1   1  25        6.19        0.37     22.90 o 
  -2   2  25       88.45       92.50     18.51 o 
  -1   2  25        9.62       31.99     18.07 o 
  -2  -3  26        9.21       36.67     27.97 o 
  -1  -3  26        0.02        7.83     26.34 o 
   0  -3  26        0.39       -3.09     22.79 o 
  -3  -2  26        2.37      -11.07     23.24 o 
  -2  -2  26      141.27      184.58     37.52 o 
  -1  -2  26       39.00       39.72     27.78 o 
   0  -2  26      119.88      129.41     25.65 o 
  -3  -1  26       43.87       64.02     16.71 o 
  -2  -1  26        9.96       26.94     24.94 o 
  -1  -1  26        4.86      -22.60     22.60 o 
   0  -1  26       27.07       15.97     25.88 o 
  -3   0  26        8.31       22.80     23.60 o 
  -2   0  26      141.02      185.82     22.34 o 
  -1   0  26       28.26      -17.51     22.54 o 
   0   0  26       28.98       76.53     29.58 o 
                                                 
